# Supplementary material for: Elevating SOX2 Levels Deleteriously Affects the Growth of Medulloblastoma and Glioblastoma Cells
Source: PLoS One. 2012 Aug 28;7(8):e44087. doi: 10.1371/journal.pone.0044087 (PMC3429438; doi:10.1371/journal.pone.0044087)
Supplement: Table S1 — Primer sets used for RT-qPCR analysis. (XLS) [file pone.0044087.s007.xls]

## Sheet: Supplemental Table 1
Supplemental Table 1: Primer sets used for RT-qPCR analysis.
RNA Accession	Symbol	Upstream Primer (U)				Downstream Primer (L)				Amplicon Size
		Primer Sequence	Length	Tm	3' ΔG	Primer Sequence	Column1	Tm2	3' ΔG3
X65964	NES	CAGAGCCAGATCGCTCAGGTC	21	69.3	-7.6	GGGAATTGCAGCTCCAGCTTG	21	71.7	-8.5	185
NM_002046	GAPDH	ACAGCGACACCCACTCCTCC	20	69	-9.4	GAGGTCCACCACCCTGTTGC	20	69.3	-8.2	122
NM_031845	MAP2	ATGTGACATCCAAATGTGGC	20	62.9	-9.4	CTCTGAAGTTCAACTTTTGGC	21	61.7	-10	189
NM_000280	PAX6	GGGCAGGTATTACGAGACTGG	21	66.1	-7.9	CTCTGTTTATTGATGACACGC	21	60.4	-7.9	206
NM_001145847	CD133	GGAGGGCAGCCTTCATCC	18	66.9	-8.1	GAAATCACGCGGCTGTACC	19	65.9	-6.7	156
NM_003106	SOX2 (3'UTR)	GGAGAAAACCCGGTACGCTC	20	68.3	-9.9	AGTTTTCTTGTCGGCATCGC	20	67.5	-9.8	133
NM_003106	SOX2 (CDS)	ATGCACAACTCGGAGATCAGC	21	67.1	-8.2	CCTTCTTCATGAGCGTCTTGG	21	67.1	-8.5	172
