# Supplementary material for: Elevating SOX2 Levels Deleteriously Affects the Growth of Medulloblastoma and Glioblastoma Cells
Source: PLoS One. 2012 Aug 28;7(8):e44087. doi: 10.1371/journal.pone.0044087 (PMC3429438; doi:10.1371/journal.pone.0044087)
Supplement: Table S2 — Microarray data from DAOY cells in the absence (−Dox) and presence (+Dox) of exogenous SOX2 expression. (XLS) [file pone.0044087.s008.xls]

## Sheet: Supplemental Table 2
Supplemental Table 2: Microarray data from DAOY cells in the absence (–Dox) and presence (+Dox) of exogenous Sox2 expression.
Unique Sorted Transcript Cluster ID	+Dox	-Dox	Fold Change (+/-)	Gene Symbol	Refseq ID
8137680	254.881	23.2051	10.9838	CENTA1	NM_006869
7977933	508.477	79.8507	6.36785	SLC7A8	NM_012244
7961546	1475.8	306.109	4.82115	EPS8	NM_004447
8064613	308.262	66.6471	4.62529	SLC4A11	NM_032034
8073548	350.536	85.8114	4.08496	SEPT3	NM_019106
7957759	282.743	72.7772	3.88505	APAF1	NM_181861
8142580	222.21	57.4848	3.86555	FEZF1	NM_001024613
8035398	206.797	53.9657	3.83201	RAB3A	NM_002866
8174610	230.481	60.9127	3.78379	LRCH2	NM_020871
7980908	334.866	88.802	3.77093	FBLN5	NM_006329
8041644	129.629	34.9248	3.71165	PLEKHH2	NM_172069
7908529	132.733	37.0298	3.5845	LHX9	NM_020204
8052654	383.223	109.755	3.49162	PELI1	NM_020651
8047926	226.944	65.3766	3.47133	MAP2	NM_002374
8167006	171.574	50.22	3.41645	RP2	NM_006915
8004545	243.646	72.7503	3.34908	ATP1B2	NM_001678
8160670	134.139	40.6404	3.30064	AQP3	NM_004925
8146863	208.982	63.688	3.28134	SULF1	NM_015170
8160521	161.907	49.6071	3.26379	MOBKL2B	NM_024761
8011713	189.921	58.4208	3.25091	CXCL16	NM_022059
8174937	233.982	72.4236	3.23074	ODZ1	NM_014253
7988581	576.438	179.431	3.21258	KIAA0256	NM_014701
8056323	580.879	185.255	3.13556	FIGN	NM_018086
7917912	352.645	115.38	3.05639	DPYD	NM_000110
8018264	107.816	35.4943	3.03756	C17orf28
8092578	350.892	116.937	3.0007	ETV5	NM_004454
8115368	146.396	49.5147	2.95662	NMUR2	NM_020167
8024605	120.736	41.0174	2.94353	BRUNOL5	NM_021938
7948798	336.188	117.331	2.8653	BSCL2|HNRNPUL2	NM_001122955
8110055	253.854	89.1868	2.84631	CPEB4	NM_030627
7979400	102.802	36.5558	2.8122	C14orf37
8106626	105.192	37.5558	2.80095	FAM151B
8015806	149.309	53.569	2.78723	ETV4	NM_001079675
8071899	116.378	41.9159	2.77646	ADORA2A	NM_000675
7983979	244.772	89.26	2.74223	C15orf31
8135378	468.904	171.996	2.72625	PRKAR2B	NM_002736
8174767	134.493	50.0689	2.68617	FAM70A	NM_017938
8012464	138.34	51.6031	2.68085	LOC100128288
8037079	237.245	89.4419	2.6525	ATP1A3	NM_152296
8114536	193.392	73.264	2.63965	TMEM173	NM_198282
8097449	157.906	59.9488	2.63401	PCDH10	NM_032961
7905324	355.9	135.172	2.63295	C1orf56
7978666	1152.43	440.541	2.61594	MBIP	NM_016586
8024687	113.257	43.5753	2.59912	TJP3	NM_014428
8016311	200.587	77.7656	2.57938	WNT3	NM_030753
8034544	163.417	63.4575	2.57522	PRDX2	NM_005809
8028600	151.549	58.9657	2.57013	LOC342897	NM_001001414
8092348	118.529	46.3801	2.5556	LAMP3	NM_014398
8036460	215.387	84.8803	2.53754	DPF1	NM_004647
8034700	119.307	47.0373	2.53643	C19orf57
8083749	108.395	42.9236	2.5253	PPM1L	NM_139245
7941148	181.466	71.8834	2.52445	TM7SF2	NM_003273
8138289	197.559	78.8243	2.50632	ETV1	NM_004956
8036763	185.691	74.4421	2.49444	DYRK1B	NM_004714
8138277	144.123	57.8819	2.48994	FLJ14712
7998136	150.274	60.596	2.47993	RHBDF1	NM_022450
8170200	105.266	42.7909	2.46001	ZIC3	NM_003413
7953943	235.449	95.9061	2.455	GABARAPL1	NM_031412
8094638	150.979	61.5829	2.45164	WDR19	NM_025132
8069150	107.066	43.7165	2.44909	KRTAP10-9	NM_198690
8068810	107.194	43.8008	2.4473	SLC37A1	NM_018964
8011062	227.961	94.0124	2.42479	SKIP	NM_130766
8161442	283.247	117.487	2.41087	FAM27D1
8161513	124.739	51.9692	2.40025	PGM5P2	NR_002836
8036252	391.57	165.143	2.3711	CLIP3	NM_015526
8034210	187.44	79.7417	2.35059	TMEM205	NM_198536
7978059	151.275	64.526	2.3444	ZNF409
7994981	121.794	52.3245	2.32766	ORAI3	NM_152288
8109528	337.639	145.139	2.32631	CYFIP2	NM_001037332
8027040	109.195	46.9711	2.32472	TMEM59L	NM_012109
8051370	127.069	55.3446	2.29596	AK2P2	XR_017211
8151890	111.989	48.9186	2.2893	TP53INP1	NM_033285
8033233	139.846	61.1243	2.2879	TUBB4	NM_006087
7955589	160.617	70.405	2.28134	NR4A1	NM_002135
7918359	183.631	80.8176	2.27217	AMIGO1	NM_020703
7912646	302.694	133.322	2.2704	CASP9	NM_001229
8041813	841.293	371.937	2.26192	CRIPT	NM_014171
8108359	202.505	89.7735	2.25574	REEP2	NM_016606
8027128	246.118	109.33	2.25115	SLC25A42	NM_178526
8108370	353.92	157.61	2.24554	EGR1	NM_001964
8123739	770.425	344.771	2.2346	NRN1	NM_016588
7983734	659.174	295.07	2.23396	TMOD2	NM_014548
8026991	122.95	55.1972	2.22747	PGPEP1	NM_017712
8136067	254.805	114.961	2.21644	TSPAN33	NM_178562
8141459	153.439	69.2468	2.21583	GAL3ST4	NM_024637
8159373	213.016	96.3632	2.21055	FAM69B
8049187	387.023	176.496	2.19281	EFHD1	NM_025202
7995552	181.139	82.6393	2.19193	CYLD	NM_015247
8153405	112.837	51.663	2.18409	C8orf51
8131815	322.055	147.585	2.18216	KLHL7	NM_018846
8163775	292.616	134.139	2.18143	MEGF9	NM_001080497
7973756	182.57	83.7462	2.18005	KIAA1333	NM_017769
8008263	216.077	99.1197	2.17996	PDK2	NM_002611
8025421	105.458	48.5161	2.17366	39142	NM_016496
8056343	155.023	71.4226	2.1705	COBLL1	NM_014900
7993126	107.075	49.333	2.17046	ABAT	NM_020686
8109093	142.5	65.8117	2.16527	ABLIM3	NM_014945
8018343	102.523	47.4371	2.16124	MIF4GD	NM_020679
8026712	115.124	53.448	2.15395	ANKLE1	NM_152363
8026051	499.504	231.926	2.15372	RNASEH2A	NM_006397
8042503	315.868	147.01	2.14862	MXD1	NM_002357
8072170	153.531	71.9789	2.133	KREMEN1	NM_001039570
7906223	218.628	102.999	2.12262	C1orf66
7903632	137.08	64.7085	2.11842	CELSR2	NM_001408
8056060	387.758	183.592	2.11207	BAZ2B	NM_013450
8168472	212.454	100.625	2.11134	ATP7A|LOC644756	NM_000052
8067495	112.5	53.2874	2.11119	CABLES2	NM_031215
7978066	308.591	146.483	2.10667	AP1G2	NM_080545
8130032	894.095	425.686	2.10036	FBXO30	NM_032145
8038584	281.217	134.406	2.09229	LRRC4B	NM_001080457
8076113	152.22	72.8301	2.09008	RP1-199H16.1
8013788	498.161	238.408	2.08954	FLOT2	NM_004475
7959638	303.77	145.922	2.08173	TCTN2	NM_024809
8124813	229.758	110.402	2.08111	MDC1	NM_014641
8160839	619.631	297.812	2.08061	DCTN3	NM_024348
7918275	236.768	113.846	2.07973	WDR47	NM_014969
8008825	136.394	65.7203	2.07536	DHX40	NM_024612
8061483	201.031	97.1365	2.06957	CTD-2514C3.1
8127109	358.847	173.481	2.0685	ICK	NM_016513
8085370	142.806	69.2299	2.06278	GSTM1L	NR_003112
8007620	831.247	403.494	2.06012	GRN	NM_002087
8099506	190.528	92.5628	2.05837	TAPT1	NM_153365
7994858	193.485	95.1457	2.03357	PRR14	NM_024031
8139632	300.449	147.772	2.0332	FIGNL1	NM_001042762
8032214	265.007	130.481	2.031	GAMT	NM_000156
8162086	228.93	112.769	2.03007	AGTPBP1	NM_015239
8179391	177.165	87.2819	2.02981	STK19	NM_004197
8134740	328.42	161.9	2.02853	LOC389541	NM_001008395
7927732	264.266	130.378	2.02692	ARID5B	NM_032199
8139840	464.202	229.477	2.02287	ERV3	NM_001007253
8072009	280.109	138.678	2.01985	CRYBB2P1
7986394	370.622	183.496	2.01978	LRRC28	NM_144598
7925028	156.869	77.7833	2.01675	FAM89A
8170891	2092.38	1038.86	2.01412	GDI1	NM_001493
8028004	371.297	184.384	2.01371	LIN37	NM_019104
8138718	836.388	415.633	2.01232	HOXA2	NM_006735
8156060	224.246	111.465	2.01181	TLE4	NM_007005
7948565	138.744	68.9657	2.01178	CYBASC3	NM_153611
8150881	251.27	125.173	2.00738	PLAG1	NM_002655
8016468	111.542	55.6521	2.00428	HOXB7	NM_004502
7908125	278.612	139.017	2.00416	RGL1	NM_015149
7981427	344.607	172.248	2.00065	CKB	NM_001823
7956613	370.118	185.634	1.99381	TSPAN31	NM_005981
8135933	119.5	59.9765	1.99245	FAM71F2	NM_001012454
8058512	260.507	130.776	1.99201	PLEKHM3	NM_001080475
8133540	252.268	126.658	1.99173	LOC389523|LOC729438|LOC730322	XM_001715901
8140249	252.268	126.658	1.99173	tcag7.1177	NM_178831
8064245	334.462	167.953	1.9914	TCEA2	NM_198723
7956009	105.495	53.0149	1.9899	METTL7B	NM_152637
7979984	228.521	114.869	1.9894	ZFYVE1	NM_021260
7948741	232.592	116.945	1.98891	B3GAT3	NM_012200
7963721	187.139	94.1393	1.9879	CALCOCO1	NM_020898
7967210	182.139	91.6393	1.98757	LOC338799	NR_002809
8081069	123.641	62.2178	1.98723	ZNF654	NM_018293
7953564	840.733	423.376	1.98578	C12orf57	NM_138425
7944803	130.847	65.9073	1.98532	LOH11CR2A	NM_014622
8026579	126.767	63.9659	1.98179	TMEM38A	NM_024074
7915718	184.198	93.059	1.97937	TESK2	NM_007170
7997332	101.953	51.5237	1.97876	NUDT7|LOC440388	NM_001105663
8031076	180.875	91.5004	1.97677	CACNG7	NM_031896
7945648	106.306	53.7948	1.97613	KRTAP5-2	NM_001004325
8136039	1706.64	866.64	1.96926	ATP6V1F	NM_004231
8031441	123.414	62.7208	1.96767	BRSK1	NM_032430
8126337	128.279	65.442	1.96019	FRS3	NM_006653
8157362	294.389	150.266	1.95912	ZNF618	NM_133374
7982703	105.979	54.1127	1.95849	DISP2	NM_033510
7968972	271.079	138.421	1.95838	COX17	NM_005694
7957072	193.224	98.7649	1.9564	RAB3IP	NM_175623
8037794	231.127	118.18	1.95573	PRKD2	NM_016457
8051187	114.416	58.5783	1.95322	FNDC4	NM_022823
8149208	102.02	52.2597	1.95217	OR7E125P	NM_001040071
7945680	111.756	57.3029	1.95027	H19	NR_002196
8003850	311.318	160.093	1.94461	CYB5D2	NM_144611
7964089	342.131	175.988	1.94406	PAN2	NM_014871
8167654	536.902	276.352	1.94282	GSPT2	NM_018094
7945536	190.193	97.9072	1.94259	CEND1	NM_016564
7919217	117.999	60.8716	1.93849	NUDT17	NM_001012758
8092404	136.046	70.196	1.93809	MAP6D1	NM_024871
7998604	496.766	256.839	1.93416	HAGH	NM_005326
8156688	145.067	75.0896	1.93192	TDRD7	NM_014290
8131881	153.427	79.6329	1.92668	C7orf46
8161192	638.271	331.644	1.92457	RNF38	NM_194328
8011093	181.353	94.2902	1.92335	SLC43A2	NM_152346
8071155	155.395	80.8235	1.92265	USP18	NM_017414
8100382	283.39	147.662	1.91917	CHIC2	NM_012110
7948839	744.286	388.122	1.91766	NXF1	NM_006362
7988444	361.717	188.785	1.91602	MYEF2	NM_016132
8180061	234.848	122.592	1.91569	TAP1	NM_000593
8074223	107.793	56.2688	1.91568	CECR6	NM_031890
8141843	117.272	61.259	1.91436	FLJ21767|LOC100133005|LOC100132214	XM_001724280
8121911	101.189	52.8598	1.91429	C6orf173	NM_001012507
7995825	707.728	369.884	1.91338	MT1F	NM_005949
8092473	107.716	56.3595	1.91122	CLCN2	NM_004366
7963826	109.163	57.1477	1.91019	PPP1R1A	NM_006741
7966052	189.385	99.3075	1.90706	CRY1	NM_004075
8070777	163.587	85.9748	1.90274	KRTAP10-2	NM_198693
8060505	123.048	64.714	1.90142	EBF4	NM_001110514
8054135	115.47	60.7916	1.89944	MGAT4A	NM_012214
8036956	185.332	97.7217	1.89653	C19orf54	NM_198476
7941087	163.819	86.5036	1.89378	PPP2R5B	NM_006244
8042144	296.836	156.788	1.89324	REL	NM_002908
8146550	1506.39	797.14	1.88974	SDCBP	NM_005625
7995252	191.319	101.325	1.88817	ZNF720
8078435	113.839	60.3018	1.88782	TRIM71	NM_001039111
8074632	150.355	79.6776	1.88704	KLHL22	NM_032775
8164304	205.968	109.298	1.88446	ST6GALNAC6|LOC100131355	NM_013443
8081115	349.789	185.718	1.88344	ARL13B	NM_182896
8070771	102.383	54.365	1.88325	KRTAP10-1	NM_198691
8090555	192.428	102.185	1.88314	H1FX	NM_006026
8093494	128.139	68.1393	1.88055	CRIPAK
7955055	122.84	65.3775	1.87893	FLJ20489
8053599	453.466	241.361	1.87879	WBP1	NM_012477
8178802	100.639	53.6393	1.87622	HLA-DRB3|HLA-DRB4|HLA-DRB1|HLA-DRB5|hCG_1998957|LOC100133484|LOC100133583|LOC100133661|LOC100133811|HLA-DQB1|HLA-DQB2|HLA-DRB2|ZNF749|RNASE2|LOC730415	NM_022555
8167476	143.569	76.64	1.87329	PPP1R3F	NM_033215
7930074	147.502	78.98	1.86759	NFKB2	NM_002502
8004152	103.047	55.2147	1.8663	WSCD1	NM_015253
7983953	256.717	137.631	1.86525	RNF111	NM_017610
8007188	338.274	181.896	1.85971	CNP	NM_033133
7941587	163.493	88.0798	1.8562	CNIH2	NM_182553
8151625	120.985	65.2035	1.85549	REXO1L1	NM_172239
8024323	195.499	105.534	1.85248	REEP6	NM_138393
8077123	154.093	83.2672	1.85059	CPT1B|CHKB	NM_152247
8142554	1003.17	543.946	1.84424	AASS	NM_005763
8028084	173.801	94.3026	1.84302	APLP1	NM_001024807
8033754	182.293	99.0283	1.84081	ZNF266	NM_006631
8007259	110.698	60.166	1.83988	HSD17B1
8032518	117.246	63.8444	1.83644	DIRAS1	NM_145173
8005695	135.015	73.5553	1.83555	MEIS3P1	NR_002211
8053753	161.639	88.1393	1.83391	LOC442028
7942255	231.641	126.317	1.8338	KRTAP5-7|KRTAP5-8	NM_001012503
7977270	300.829	164.452	1.82928	LOC388022
8007471	341.747	186.98	1.82772	NBR1	NM_031858
8015412	320.197	175.267	1.82691	JUP	NM_002230
8012140	157.818	86.4236	1.82609	YBX2	NM_015982
8110032	151.455	83.1574	1.8213	C5orf41
8026971	476.615	261.774	1.82071	IFI30|PIK3R2	NM_006332
8081055	180.447	99.276	1.81763	CHMP2B	NM_014043
8133914	650.565	358.466	1.81486	DMTF1	NM_021145
8106923	180.446	99.4695	1.81409	NR2F1	NM_005654
7904853	256.665	141.546	1.81329	GPR89C|GPR89A	NM_001097616
8127841	269.972	148.893	1.8132	PGM3	NM_015599
8044882	305.054	168.385	1.81165	EPB41L5	NM_020909
7898556	127.242	70.2587	1.81105	PQLC2	NM_001040125
8130474	117.062	64.7317	1.80843	SERAC1	NM_032861
8136095	682.109	377.307	1.80784	AHCYL2	NM_015328
8133662	559.612	309.887	1.80586	RHBDD2	NM_001040457
8058182	217.793	120.629	1.80547	FAM126B
8021047	119.555	66.278	1.80384	SETBP1	NM_015559
8076937	121.712	67.4979	1.8032	HDAC10	NM_032019
8101260	279.548	155.068	1.80274	ANTXR2	NM_058172
8107750	833.182	462.364	1.802	PRRC1	NM_130809
8034408	140.458	78.1248	1.79787	ZNF490	NM_020714
8011774	174.639	97.1393	1.79782	CAMTA2	NM_015099
8135392	240.958	134.074	1.7972	HBP1	NM_012257
8161026	292.629	162.874	1.79666	C9orf100	NM_032818
8142415	304.575	169.625	1.79558	FLJ31818	NM_152556
7944275	141.814	79.0012	1.79508	TMEM25	NM_032780
7940022	103.65	57.8125	1.79286	RTN4RL2	NM_178570
8148040	748.472	417.668	1.79203	MAL2	NM_052886
7919251	368.02	205.576	1.79019	GPR89B|GPR89A|GPR89C	NM_016334
8030448	268.922	150.352	1.78862	CPT1C	NM_152359
8091698	160.12	89.547	1.78811	SHOX2	NM_006884
8034940	119.094	66.7199	1.78498	NOTCH3	NM_000435
7964119	205.369	115.086	1.78449	STAT2	NM_005419
8042843	209.927	117.698	1.78361	WDR54	NM_032118
8145470	480.325	269.368	1.78315	DPYSL2	NM_001386
8135931	247.055	138.576	1.78281	tcag7.907
8012054	109.895	61.6683	1.78204	DLG4	NM_001365
7951077	120.596	67.6922	1.78154	SESN3	NM_144665
7956242	275	154.533	1.77955	COQ10A	NM_144576
7920687	105.75	59.5352	1.77626	GBAP	NR_002188
8126860	274.702	154.748	1.77516	MUT	NM_000255
7997755	122.53	69.044	1.77467	BANP	NM_079837
7923394	345.488	194.755	1.77396	ARL8A	NM_138795
8004408	138.398	78.0785	1.77255	FGF11	NM_004112
8129573	116.091	65.5015	1.77234	MOXD1	NM_015529
8040587	182.861	103.201	1.77189	EFR3B
7977507	393.86	222.412	1.77086	RPPH1	NR_002312
8140782	101.12	57.1593	1.76909	ABCB1	NM_000927
8062971	165.863	93.795	1.76835	DBNDD2|SYS1-DBNDD2	NM_001048223
8078999	110.072	62.2505	1.76821	ZNF620	NM_175888
8036602	2412.31	1366.3	1.76557	ECH1	NM_001398
8028791	574.523	325.465	1.76524	PLD3	NM_012268
8122343	120.843	68.5028	1.76406	HECA	NM_016217
7956551	200.706	113.977	1.76093	GEFT|SLC26A10	NM_182947
7949719	145.574	82.6777	1.76074	PC	NM_001040716
7922309	119.263	67.9935	1.75403	VAMP4	NM_003762
7941565	314.671	179.407	1.75395	KLC2	NM_022822
8059739	189.811	108.25	1.75345	NPPC	NM_024409
7940959	181.394	103.547	1.7518	GPR137	NM_020155
7977978	104.097	59.4726	1.75034	EFS	NM_005864
8048205	152.556	87.3444	1.74661	IGFBP2	NM_000597
8068866	188.553	107.971	1.74634	PKNOX1	NM_004571
8027886	200.366	114.833	1.74484	KIAA0841	NM_015302
8020090	173.341	99.3664	1.74446	TWSG1	NM_020648
8098342	333.472	191.195	1.74414	SAP30	NM_003864
7965541	288.675	165.556	1.74367	FGD6	NM_018351
8131427	230.958	132.489	1.74323	C7orf26	NM_024067
7997904	1124.38	645.365	1.74223	FLJ12986
7899343	285.87	164.158	1.74144	GPR3	NM_005281
8093456	213.184	122.436	1.74119	C4orf42	NM_052861
8168557	773.226	444.308	1.74029	SH3BGRL	NM_003022
7928411	166.123	95.4605	1.74022	KIAA0913	NM_015037
7923596	161.991	93.1581	1.73889	ETNK2	NM_018208
8126556	122.662	70.6288	1.73672	DLK2	NM_023932
8091141	393.048	226.328	1.73663	XRN1	NM_019001
8013776	390.07	225.365	1.73084	C17orf63	NM_018182
8007043	141.859	81.9886	1.73023	RAPGEFL1	NM_016339
8048673	148.9	86.0704	1.72998	SLC4A3	NM_201574
8107330	228.483	132.128	1.72925	APC	NM_000038
8007197	572.211	331.218	1.72759	NKIRAS2	NM_001001349
8025237	139.887	80.9954	1.7271	KIAA1543	NM_001080429
7991401	132.312	76.6519	1.72614	HDDC3	NM_198527
8124775	356.817	206.762	1.72574	DHX16	NM_003587
8010287	107.095	62.0801	1.7251	C1QTNF1	NM_030968
8105144	576.18	334.202	1.72405	FLJ10246
8140140	123.569	71.68	1.7239	CLDN3	NM_001306
7949645	269.416	156.579	1.72064	ZDHHC24	NM_207340
7952046	105.269	61.2334	1.71915	MPZL2	NM_144765
8117646	323.484	188.19	1.71892	ZNF192	NM_006298
7955063	848.751	494.224	1.71734	TMEM106C	NM_024056
8037657	207.538	120.976	1.71554	DMPK	NM_004409
8119169	209.871	122.386	1.71483	TBC1D22B	NM_017772
8101507	103.725	60.5353	1.71346	NKX6-1	NM_006168
7907445	542.288	316.792	1.71181	KLHL20	NM_014458
8010243	228.135	133.274	1.71178	SYNGR2	NM_004710
8087685	351.875	205.664	1.71092	TMEM115	NM_007024
8153322	119.101	69.6341	1.71039	ARC	NM_015193
8007799	721.281	421.933	1.70947	MGC57346
7912473	112.115	65.5928	1.70926	FBXO2	NM_012168
8071676	135.278	79.2099	1.70785	RAB36	NM_004914
7899361	222.197	130.124	1.70758	STX12	NM_177424
8006999	122.229	71.5832	1.70751	CSF3	NM_172220
8074927	411.737	241.14	1.70746	LOC100128388|LOC91316
8066303	325.201	190.494	1.70715	CHD6	NM_032221
7996012	410.164	240.282	1.70701	ARL2BP	NM_012106
8169995	141.927	83.2169	1.7055	FAM122C
7987192	233.9	137.191	1.70492	SLC12A6	NM_001042496
7903667	142.465	83.5927	1.70427	SYPL2	NM_001040709
8154531	142.433	83.6258	1.70322	DENND4C	NM_017925
7897339	133.095	78.2694	1.70047	CAMTA1	NM_015215
8054872	141.086	82.9898	1.70004	TFCP2L1	NM_014553
8053004	119.903	70.5306	1.70001	C2orf7	NM_032319
7958439	345.813	203.428	1.69993	USP30	NM_032663
8085716	221.41	130.309	1.69911	SATB1	NM_002971
8127872	100.206	58.9931	1.69861	SNAP91	NM_014841
8088167	171.422	100.975	1.69767	SELK	NM_021237
7980098	147.311	86.8189	1.69676	ALDH6A1	NM_005589
7944876	155.319	91.6151	1.69534	NRGN	NM_006176
8116534	112.499	66.4132	1.69393	TRIM52	NM_032765
7922525	128.446	75.8379	1.69369	ASTN1	NM_004319
7925062	238.799	140.999	1.69362	SIPA1L2	NM_020808
8028397	172.748	102.003	1.69355	FAM98C	NM_174905
8032380	716.653	423.436	1.69247	BTBD2	NM_017797
7976556	113.901	67.3279	1.69174	C14orf132|LOC100132684
7904137	942.287	557.136	1.6913	HIPK1	NM_198268
8170412	138.959	82.1767	1.69099	MAGEA8	NM_005364
8155490	374.603	221.603	1.69042	MGC21881|LOC554249|LOC100126582|LOC100132442|LOC100133298|LOC100129211|LOC728903
8004266	109.886	65.0655	1.68886	SLC16A13	NM_201566
7956038	128.752	76.2409	1.68875	LOC440104|LOC100131058|LOC100133666
7899244	185.504	109.85	1.6887	PIGV	NM_017837
7919669	130.428	77.2407	1.68859	MTMR11	NM_181873
8071671	181.817	107.746	1.68746	GNAZ	NM_002073
8017344	285.295	169.093	1.6872	LOC100129112
8177901	130.844	77.6049	1.68602	VARS2	NM_020442
7956105	112.284	66.6033	1.68587	IKZF4	NM_022465
8124551	117.428	69.6701	1.68549	LOC222699	NR_002936
8001030	130.241	77.2925	1.68504	PYCARD	NM_013258
7987960	273.01	162.233	1.68283	TTBK2	NM_173500
8156164	175.717	104.423	1.68274	LOC389765
8158671	198.67	118.074	1.68258	ASS1	NM_000050
8132376	308.535	183.564	1.6808	STARD3NL	NM_032016
7924817	231.602	137.807	1.68063	PRO2012
7941685	136.69	81.3503	1.68027	CCS	NM_005125
8155096	213.207	126.955	1.67939	CREB3	NM_006368
7986186	100.878	60.082	1.67901	RCCD1	NM_033544
7900833	267.683	159.482	1.67845	JMJD2A	NM_014663
8108163	785.684	468.324	1.67765	C5orf24
8062890	143.479	85.5305	1.67752	PABPC1L	NM_001124756
7954104	732.222	436.688	1.67676	ATF7IP	NM_018179
7955142	410.36	244.794	1.67635	CACNB3	NM_000725
8143725	430.481	257.081	1.6745	ZNF746	NM_152557
8125687	120.426	71.9382	1.67403	RGL2	NM_004761
7936463	157.54	94.1312	1.67362	ABLIM1	NM_002313
7912750	240.148	143.733	1.67079	FBXO42	NM_018994
7984843	143.104	85.8526	1.66686	ARID3B	NM_006465
7987012	240.51	144.29	1.66684	CHRFAM7A|CHRNA7	NM_139320
8164452	185.713	111.439	1.66649	ZDHHC12	NM_032799
8145454	641.36	384.979	1.66596	BNIP3L|LOC440258	NM_004331
8106516	268.721	161.328	1.66567	JMY	NM_152405
8052762	1099.11	660.868	1.66312	GFPT1	NM_002056
8001099	1028.4	618.441	1.6629	HERC2P4	NR_002827
8039796	3037.96	1827.5	1.66236	CHMP2A	NM_014453
8121515	347.471	209.09	1.66183	SLC16A10	NM_018593
8012207	168.264	101.282	1.66134	C17orf61|PLSCR3
8004416	141.174	84.9793	1.66128	CHRNB1|FGF11	NM_000747
8030374	187.028	112.689	1.65967	FCGRT	NM_004107
7949383	411.556	248.018	1.65938	SYVN1	NM_032431
8005743	363.115	218.855	1.65915	FLJ36000
8127778	141.937	85.5917	1.6583	FAM46A	NM_017633
7937485	398.145	240.1	1.65825	PNPLA2	NM_020376
7962794	193.259	116.661	1.65658	ZNF641	NM_152320
8131414	399.145	240.99	1.65628	ZDHHC4	NM_018106
8084219	140.232	84.6918	1.65579	KLHL24	NM_017644
7915787	302.055	182.648	1.65376	PIK3R3	NM_003629
8050232	188.951	114.324	1.65277	CYS1	NM_001037160
8099912	140.785	85.2197	1.65203	C4orf34
8120880	307.652	186.404	1.65046	TPBG	NM_006670
7896985	100.848	61.1123	1.6502	MIB2	NM_080875
8146945	561.167	340.331	1.64889	GDAP1	NM_018972
7945652	205.503	124.725	1.64764	KRTAP5-3|KRTAP5-4	NM_001012708
8044640	104.27	63.2951	1.64737	LOC440897
8040774	108.821	66.0934	1.64647	AGBL5	NM_021831
8155062	335.148	203.7	1.64531	TESK1	NM_006285
7991367	229.884	139.765	1.64479	C15orf38|AP3S2
8015655	257.024	156.341	1.64399	FAM134C
7904755	647.286	393.763	1.64385	PEX11B	NM_003846
8008388	100.957	61.4396	1.64319	SPATA20	NM_022827
8033455	134.648	81.9752	1.64255	FLJ22184
7907104	598.173	364.2	1.64243	IQWD1	NM_018442
7906061	232.012	141.332	1.64161	SYT11	NM_152280
7978760	256.426	156.298	1.64062	KLHL28	NM_017658
7966668	320.928	195.832	1.63879	TBX5	NM_181486
8046555	158.577	96.8711	1.63699	HOXD4	NM_014621
7920382	350.345	214.029	1.63691	CRTC2	NM_181715
8118594	473.429	289.31	1.63641	HLA-DPB1	NM_002121
8179149	121.803	74.4905	1.63515	C6orf134	NM_024909
7986004	172.839	105.707	1.63507	ZNF774	NM_001004309
7958262	127.332	77.8944	1.63467	TCP11L2	NM_152772
8170635	278.814	170.591	1.6344	ZNF275	NM_001080485
8099073	648.891	397.079	1.63416	LRPAP1	NM_002337
8036242	143.187	87.6823	1.63302	ALKBH6|C19orf46	NM_032878
7945550	187.896	115.19	1.63118	LRDD	NM_018494
8086077	558.375	342.552	1.63004	CLASP2	NM_015097
8008289	154.356	94.8483	1.6274	TMEM92	NM_153229
7943760	186.299	114.524	1.62673	SNF1LK2	NM_015191
8086538	196.815	121.078	1.62552	LOC644714
8159670	103.099	63.457	1.62471	NOXA1	NM_006647
7974920	203.586	125.337	1.62432	SYNE2	NM_182914
8040430	114.384	70.4433	1.62378	VSNL1	NM_003385
8073578	255.256	157.277	1.62297	C22orf32
7907058	497.974	307.185	1.62109	POU2F1	NM_002697
8126574	643.15	396.784	1.62091	YIPF3	NM_015388
8055992	166.388	102.723	1.61978	ACVR1C	NM_145259
8131135	175.1	108.118	1.61953	CHST12	NM_018641
8008052	109.604	67.724	1.6184	SP2	NM_003110
8002057	138.564	85.6214	1.61833	ACD	NM_001082486
7992737	124.338	76.8321	1.61831	FLYWCH2	NM_138439
7992021	180.019	111.252	1.61812	STUB1	NM_005861
7956097	187.22	115.766	1.61723	SUOX	NM_000456
7982805	116.528	72.0601	1.6171	GCHFR	NM_005258
8021015	543.882	336.427	1.61664	PIK3C3	NM_002647
7897745	267.858	165.696	1.61656	AGTRAP	NM_020350
7956395	113.711	70.3739	1.6158	NXPH4	NM_007224
8033362	122.69	76.0055	1.61422	INSR	NM_000208
8016390	108.404	67.2329	1.61237	COPZ2	NM_016429
8031759	114.407	70.958	1.61232	ZNF773	NM_198542
8131155	187.038	116.042	1.61181	IQCE	NM_152558
8093906	170.868	106.02	1.61165	WFS1	NM_006005
8067864	358.914	222.8	1.61093	MGC26718|hCG_2042718
7966268	851.851	528.87	1.6107	GIT2	NM_057169
7944418	130.495	81.0221	1.61061	C2CD2L	NM_014807
8083063	263.881	163.922	1.6098	SLC25A36	NM_001104647
8036689	139.87	86.909	1.60938	FBXO27	NM_178820
8084016	293.904	182.65	1.60911	PIK3CA	NM_006218
8025659	210.896	131.179	1.60769	ATG4D	NM_032885
8110649	138.237	85.9872	1.60764	TRIM41	NM_033549
7928872	109.178	67.9336	1.60713	SNCG	NM_003087
7991047	129.785	80.7575	1.6071	LOC100131860
7951614	497.478	309.6	1.60684	PPP2R1B	NM_002716
7958784	294.139	183.139	1.6061	ALDH2	NM_000690
8073929	116.743	72.7188	1.6054	FAM19A5	NM_015381
7986433	152.184	94.871	1.60411	ASB7	NM_198243
7903676	109.516	68.3062	1.60331	ATXN7L2	NM_153340
7918323	1402.92	875.424	1.60256	SORT1	NM_002959
8174853	412.109	257.358	1.60131	RP6-166C19.6|RP6-166C19.1|RP6-166C19.10|RP6-166C19.11|RP6-166C19.2|RP6-166C19.3|RP6-166C19.4|RP6-166C19.5|CT47.8|RP6-166C19.9|CT47.7|CT47.13|LOC652679	NM_001080141
8025998	118.083	73.7846	1.60038	ZNF136	NM_003437
8101723	101.003	63.1144	1.60032	NAP1L5	NM_153757
8143825	120.184	75.1294	1.5997	KCNH2	NM_000238
8026013	114.856	71.839	1.5988	MORG1	NM_001099737
7986527	765.193	478.664	1.5986	C15orf51
7986509	765.193	478.664	1.5986	LOC441734	XM_001715597
7982845	133.301	83.4356	1.59765	VPS18	NM_020857
8144494	134.096	83.9512	1.59731	LOC349196|LOC729261|LOC729273|LOC729371|LOC729372
8019357	915.434	573.303	1.59677	DCXR	NM_016286
7906185	607.482	380.688	1.59575	APOA1BP	NM_144772
8053834	491.397	308.419	1.59328	ANKRD36B	NM_025190
8016155	154.992	97.3049	1.59285	C1QL1	NM_006688
7989224	1052.94	661.317	1.59219	ADAM10	NM_001110
7945344	297.001	186.542	1.59214	FLJ45445|tcag7.907
8031992	542.91	340.994	1.59214	FLJ45445|tcag7.907|LOC349114	XR_042362
8073775	112.476	70.7034	1.59081	FBLN1	NM_006486
8172538	150.229	94.5023	1.58969	WDR45	NM_007075
8010673	275.822	173.574	1.58907	SLC25A10	NM_012140
8019194	174.974	110.154	1.58845	C17orf70	NM_025161
7988753	996.993	627.836	1.58798	SPPL2A	NM_032802
8107474	308.151	194.127	1.58737	DMXL1	NM_005509
8035449	700.286	441.465	1.58628	LSM4	NM_012321
8070632	213.909	134.924	1.5854	CBS	NM_000071
7960744	119.89	75.6505	1.58478	C1R	NM_001733
8074558	144.153	90.9688	1.58465	RTN4R	NM_023004
8041225	125.126	78.9912	1.58405	EHD3	NM_014600
8073072	211.692	133.664	1.58377	APOBEC3D	NM_152426
8025004	135.447	85.5473	1.5833	CAPS	NM_004058
8116335	144.579	91.3414	1.58284	LOC51149	NM_016175
7915846	384.147	242.78	1.58228	MKNK1	NM_003684
8027604	191.75	121.19	1.58223	KIAA0355	NM_014686
8038725	120.885	76.4028	1.58221	KLK10	NM_002776
8091103	436.27	275.866	1.58146	TFDP2	NM_006286
8042251	108.705	68.7832	1.5804	OTX1	NM_014562
8031526	129.035	81.7055	1.57926	CCDC106	NM_013301
7901804	146.019	92.4754	1.57901	INADL	NM_176877
7998119	374.761	237.512	1.57786	WASH1|WASH3P|WASH2P|LOC376475|WASH6P
8051113	223.536	141.693	1.5776	ZNF513	NM_144631
8132045	315.176	199.799	1.57746	PLEKHA8	NM_032639
8037433	107.089	67.9432	1.57616	ZNF45	NM_003425
8129120	228.588	145.075	1.57565	C6orf189	NM_001085480
8149210	131.843	83.7357	1.57452	LOC349196
8085054	222.128	141.154	1.57365	DKFZP434B2016
8031973	210.804	133.97	1.57352	MGC2752|LOC494024
8038515	163.854	104.212	1.57231	VRK3	NM_016440
8176159	158.046	100.525	1.57222	CTAG2	NM_020994
8014825	181.969	115.869	1.57046	FBXL20	NM_032875
8038395	256.936	163.646	1.57007	NOSIP	NM_015953
8164343	194.411	123.993	1.56792	FAM102A	NM_001035254
7903688	100.618	64.1774	1.56781	CYB561D1	NM_182580
7941621	551.332	351.967	1.56643	DPP3|BBS1	NM_005700
8043433	140.762	89.8869	1.56599	LOC651751
8130102	219.946	140.471	1.56578	KATNA1	NM_007044
8124691	179.953	114.947	1.56553	HCG8
8163936	110.931	70.9075	1.56445	LHX6	NM_014368
7978260	112.987	72.2425	1.56399	DHRS1	NM_138452
7918681	226.38	144.781	1.5636	RSBN1	NM_018364
7926189	268.424	171.721	1.56314	SEC61A2	NM_018144
8138442	286.675	183.483	1.56241	TWIST1	NM_000474
8045136	445.7	285.285	1.5623	RAB6C|RAB6A|LOC150786	NM_032144
8032410	360.703	230.889	1.56223	MOBKL2A	NM_130807
8089930	272.601	174.528	1.56193	GOLGB1	NM_004487
7915659	230.56	147.678	1.56123	HECTD3	NM_024602
8141708	266.535	170.845	1.5601	CLDN15	NM_014343
7967202	171.215	109.774	1.5597	RHOF	NM_019034
7989516	250.857	160.864	1.55943	HERC1	NM_003922
8096385	128.96	82.7026	1.55932	HERC3	NM_014606
8167815	249.915	160.343	1.55863	MAGED2	NM_014599
8108478	171.524	110.08	1.55817	C5orf32	NM_032412
7973214	743.631	477.391	1.5577	TOX4	NM_014828
8041197	397.196	255.032	1.55743	YPEL5	NM_016061
8120279	123.026	79.0212	1.55687	LRRC1	NM_018214
8017776	694.588	446.321	1.55625	HELZ	NM_014877
8174862	356.443	229.135	1.5556	RP6-166C19.10|RP6-166C19.11|RP6-166C19.2|RP6-166C19.3|RP6-166C19.4|RP6-166C19.5|RP6-166C19.6|CT47.8|RP6-166C19.9|CT47.7|CT47.13|LOC652679	NM_001080137
8071881	392.448	252.338	1.55525	SPECC1L|ADORA2A	NM_015330
8163109	129.366	83.2091	1.55471	C9orf4	NM_014334
7998072	103.199	66.3822	1.55461	DEF8	NM_207514
8042925	108.054	69.5054	1.55461	SEMA4F	NM_004263
8071541	192.133	123.6	1.55447	TMEM191A|TMEM191C
8052125	565.482	363.98	1.55361	ASB3	NM_016115
7997352	138.524	89.2958	1.55129	WWOX	NM_016373
8032275	211.076	136.091	1.55099	MBD3	NM_003926
8028016	150.639	97.1393	1.55076	C19orf55	NM_001039887
7930194	168.767	108.846	1.55051	CNNM2	NM_017649
8141425	585.811	378.097	1.54937	TAF6	NM_005641
8072926	358.253	231.306	1.54883	H1F0	NM_005318
7993664	179.49	115.993	1.54742	CP110	NM_014711
8044766	139.406	90.1032	1.54719	INSIG2	NM_016133
7980983	165.336	106.916	1.54641	MOAP1	NM_022151
8008922	136.938	88.5577	1.54632	PPM1D	NM_003620
8025506	437.247	282.836	1.54594	PIN1	NM_006221
7945641	133.139	86.1393	1.54563	DUSP8	NM_004420
8148917	174.128	112.672	1.54545	MFSD3	NM_138431
8139873	116.226	75.2143	1.54526	LOC285908	NM_181722
8137091	150.701	97.5641	1.54463	ZNF398	NM_020781
7998749	141.783	91.7988	1.5445	C16orf79
8032249	104.108	67.4221	1.54413	ADAMTSL5	NM_213604
8000811	443.459	287.236	1.54388	MAPK3	NM_001040056
8038443	152.762	98.9509	1.54382	FUZ	NM_025129
8172478	115.773	74.9959	1.54373	OTUD5	NM_017602
7982745	186.363	120.771	1.54311	CHST14	NM_130468
8172722	182.881	118.518	1.54307	MAGED4|MAGED4B	NM_001098800
7903753	176.621	114.462	1.54305	GSTM2	NM_000848
7986503	105.789	68.5695	1.5428	C15orf51|LOC441734	NR_003260
8071044	248.766	161.355	1.54173	LOC389832|LOC389833|LOC100132288
7990632	316.38	205.259	1.54136	SGK269	NM_024776
8141445	242.264	157.181	1.5413	C7orf43
8033241	134.71	87.4387	1.54062	CD70	NM_001252
7911870	222.219	144.264	1.54036	KIAA0562	NM_014704
7947396	203.114	131.863	1.54035	CSTF3	NM_001326
8038362	127.689	82.9282	1.53975	PTH2	NM_178449
8037331	683.932	444.184	1.53975	XRCC1	NM_006297
8173009	287.225	186.69	1.53851	PHF8	NM_015107
8064766	193.366	125.707	1.53823	RNF24	NM_007219
8161451	133.868	87.0331	1.53813	MGC21881|LOC554249|LOC100129211|LOC728903|LOC100132442|LOC100133298
8096669	186.638	121.344	1.53809	TET2	NM_017628
7962842	160.618	104.429	1.53806	ADCY6	NM_015270
7969533	228.587	148.647	1.53778	SLAIN1	NM_001040153
8119926	170.714	111.13	1.53617	TMEM63B	NM_018426
8027213	158.848	103.411	1.53608	FLJ44968	NM_198537
7950899	166.848	108.629	1.53595	RAB38	NM_022337
7977965	280.654	182.814	1.53519	SLC22A17	NM_016609
8062545	198.856	129.541	1.53509	ACTR5	NM_024855
8127549	142.888	93.0921	1.5349	SLC17A5	NM_012434
8118259	115.226	75.0729	1.53486	MSH5|C6orf26	NM_025259
8063187	159.213	103.739	1.53474	EYA2	NM_172111
7940996	429.524	279.923	1.53444	PRDX5	NM_012094
7988970	240.871	157.04	1.53382	KIAA1370	NM_019600
8171001	240.22	156.669	1.53329	FUNDC2	NM_023934
8089596	195.056	127.233	1.53306	WDR52
8022711	172.946	112.849	1.53255	DSC2	NM_024422
8145652	193.642	126.388	1.53213	LEPROTL1	NM_015344
7899289	130.559	85.2255	1.53192	WDTC1	NM_015023
7919984	115.295	75.2806	1.53153	SELENBP1	NM_003944
8034420	190.965	124.776	1.53046	MAN2B1	NM_000528
7986569	1113.18	727.508	1.53013	LOC283755|HERC2P2	NM_001024682
8001147	130.194	85.0964	1.52996	RAB43|ISY1	NM_198490
8047865	274.31	179.313	1.52979	PIP5K3	NM_015040
8071051	257.176	168.12	1.52972	LOC100129030|LOC51152|LOC389833|FLJ44253|LOC100132288
7999173	293.283	191.766	1.52938	FAM100A	NM_145253
8092933	248.031	162.213	1.52904	CENTB2	NM_012287
7950235	106.199	69.4551	1.52903	STARD10	NM_006645
8043474	155.856	101.938	1.52893	LOC100130100|LOC652493
8033780	146.99	96.1475	1.52879	ZNF426	NM_024106
7940835	1143.44	748.023	1.52862	COX8A	NM_004074
7954029	363.174	237.617	1.5284	CDKN1B	NM_004064
8035886	131.639	86.1393	1.52821	C19orf12	NM_031448
8138745	492.978	322.736	1.5275	HOXA7	NM_006896
7903507	176.992	115.884	1.52732	FAM102B	NM_001010883
7988987	181.776	119.021	1.52726	ONECUT1	NM_004498
8053171	104.437	68.4208	1.52639	CCDC142|MRPL53	NM_032779
7945666	1045.73	685.302	1.52594	CTSD	NM_001909
7920000	889.31	582.798	1.52593	POGZ	NM_015100
7949046	119.683	78.4496	1.5256	TRPT1	NM_031472
8088128	352.407	231.048	1.52526	DCP1A	NM_018403
8131965	134.448	88.1491	1.52524	LOC441204
8000028	399.992	262.264	1.52515	DCUN1D3|EXOD1	NM_173475
7898070	375.751	246.397	1.52499	PRDM2	NM_012231
8103755	175.789	115.274	1.52496	FBXO8	NM_012180
8132218	131.89	86.4935	1.52486	BBS9	NM_198428
7975412	120.174	78.8363	1.52435	TTC9	NM_015351
8007290	225.184	147.737	1.52423	MLX	NM_170607
7954021	126.138	82.8121	1.52318	CREBL2	NM_001310
8055645	195.422	128.372	1.5223	ORC4L	NM_002552
8057959	340.172	223.485	1.52212	PGAP1	NM_024989
7982154	1037.8	681.876	1.52198	HERC2P2|LOC283755|LOC440248|HERC2P3	NR_002824
8116012	131.601	86.4841	1.52168	MXD3	NM_031300
7960411	322.908	212.399	1.52029	C12orf4	NM_020374
8158866	193.634	127.413	1.51974	POMT1	NM_007171
8117395	385.146	253.434	1.51971	HIST1H2BF|HIST1H2BG|HIST1H2BE|HIST1H2BI|HIST1H2BC	NM_003522
8171066	282.363	185.934	1.51862	WASH3P|WASH2P|WASH1|LOC376475|WASH6P
8148694	122.366	80.5784	1.5186	GRINA	NM_000837
8108424	1332.41	877.48	1.51846	PAIP2	NM_001033112
8058509	161.838	106.594	1.51827	LOC100131989
7998825	753.018	496.238	1.51745	PDPK2
7978335	115.769	76.329	1.51671	C14orf124	NM_020195
8026198	102.397	67.5287	1.51635	ZSWIM4	NM_023072
7903334	157.428	103.83	1.51621	CDC14A	NM_003672
7912283	113.283	74.7207	1.51608	CTNNBIP1	NM_020248
8075857	193.992	128.002	1.51553	TST	NM_003312
8164464	125.16	82.5985	1.51529	ZER1	NM_006336
8026821	145.316	95.9321	1.51478	MAP1S	NM_018174
8063873	137.947	91.0711	1.51472	OSBPL2	NM_144498
8035553	433.283	286.077	1.51457	COPE	NM_007263
8045455	441.707	291.715	1.51418	UBXD2	NM_014607
8078008	333.309	220.252	1.51331	LSM3	NM_014463
7978748	112.992	74.7095	1.51242	FBXO33	NM_203301
7940451	161.346	106.683	1.51239	DAK	NM_015533
7914530	185.48	122.641	1.51238	BSDC1	NM_018045
8100318	547.445	362.059	1.51203	SGCB	NM_000232
7934411	144.078	95.3084	1.51171	USP54	NM_152586
8120883	166.654	110.28	1.51119	DOPEY1	NM_015018
8158298	457.422	302.72	1.51104	GLE1	NM_001003722
8141166	420.732	278.458	1.51094	LOC441268
8154872	243.077	160.884	1.51089	UBAP1	NM_016525
7906056	217.944	144.314	1.51021	MSTO1	NM_018116
8138474	115.84	76.709	1.51012	SP8	NM_198956
8132031	109.463	72.4949	1.50994	PRR15	NM_175887
7979943	143.029	94.7538	1.50948	MAP3K9	NM_033141
7981538	141.308	93.6285	1.50925	JAG2	NM_002226
7984190	174.994	115.976	1.50889	TRIP4	NM_016213
7977803	769.002	509.821	1.50838	RBM23	NM_001077351
7914898	133.22	88.3273	1.50825	C1orf78
7941127	332.326	220.405	1.5078	ZFPL1	NM_006782
8179768	178.492	118.383	1.50774	LTB	NM_002341
8120552	166.817	110.71	1.5068	FAM135A	NM_001105531
8130116	402.608	267.574	1.50466	LATS1	NM_004690
8087308	261.609	173.985	1.50363	USP19	NM_006677
7906330	105.053	69.9068	1.50276	CD1D	NM_001766
7958410	121.965	81.1613	1.50275	FICD	NM_007076
8067652	109.49	72.8849	1.50223	EEF1A2	NM_001958
8068254	254.828	169.638	1.50219	IL10RB	NM_000628
8127767	113.826	75.7811	1.50204	ELOVL4	NM_022726
8085220	223.655	148.905	1.502	TADA3L	NM_133480
7981183	129.571	86.2684	1.50195	TCL1A	NM_021966
8080100	244.573	162.941	1.50099	RAD54L2	NM_015106
8032197	139.498	92.9569	1.50067	C19orf26	NM_152769
8063177	132.321	88.2512	1.49937	SLC2A10	NM_030777
8015946	213.7	142.544	1.49919	C17orf65	NM_178542
8117071	162	108.086	1.4988	FAM8A1	NM_016255
8024909	117.105	78.1621	1.49823	JMJD2B	NM_015015
8003962	108.61	72.5045	1.49797	PLD2	NM_002663
8032509	110.09	73.5239	1.49733	GNG7	NM_052847
7949206	244.265	163.138	1.49729	MEN1	NM_130802
7960894	141.719	94.7086	1.49637	LOC389634	XR_038401
7963713	362.82	242.509	1.49611	ATP5G2	NM_005176
8032371	227.704	152.226	1.49583	FAM108A1|FAM108A2
7981242	111.326	74.4359	1.4956	BCL11B	NM_138576
8027184	388.573	259.98	1.49463	KIAA0892	NM_015329
7905938	352.99	236.177	1.4946	RAG1AP1	NM_018845
8017850	260.774	174.54	1.49407	WIPI1	NM_017983
8042532	109.818	73.5075	1.49398	VAX2	NM_012476
8001818	118.936	79.6129	1.49392	TK2	NM_004614
8037728	134.547	90.1725	1.49211	LOC339344	NM_001012643
7996954	513.875	344.488	1.49171	NFAT5	NM_138714
7976436	105.769	70.9268	1.49124	FAM14B	NM_206949
8026170	251.286	168.555	1.49082	CCDC130	NM_030818
8157945	159.014	106.665	1.49078	ZBTB34	NM_001099270
7979916	420.697	282.307	1.49021	SYNJ2BP	NM_018373
8020527	319.965	214.731	1.49008	C18orf8	NM_013326
7959777	549.839	369.056	1.48985	BRI3BP	NM_080626
8026926	175.061	117.549	1.48925	MAST3	NM_015016
7915991	133.349	89.5565	1.489	DMRTA2	NM_032110
8000917	116.372	78.1634	1.48883	ZNF785|ZNF688	NM_152458
8153175	224.882	151.184	1.48747	NIBP	NM_031466
8119829	155.371	104.506	1.48672	TJAP1	NM_080604
7945321	211.545	142.343	1.48617	GLB1L2	NM_138342
8150186	113.139	76.1393	1.48595	RNF122	NM_024787
8079796	114.042	76.7494	1.4859	RNF123	NM_022064
8071234	122.137	82.1986	1.48588	SEPT5|GP1BB	NM_002688
8178080	147.968	99.59	1.48577	C6orf26|MSH5
7968344	103.488	69.6673	1.48546	ALOX5AP	NM_001629
8135277	1144.62	770.59	1.48538	MLL5	NM_182931
8041015	559.011	376.393	1.48518	SLC4A1AP	NM_018158
8160016	331.751	223.41	1.48494	RANBP6	NM_012416
7911854	172.359	116.072	1.48493	KIAA0495	NM_207306
8046895	577.625	389.006	1.48487	KIAA1946	NM_177454
7923453	470.397	316.837	1.48467	JARID1B	NM_006618
8013259	114.317	77.0136	1.48437	NOS2B
8093013	131.181	88.3902	1.48412	TNK2	NM_005781
7974799	235.793	158.925	1.48367	MNAT1	NM_002431
7979574	179.899	121.266	1.4835	SGPP1	NM_030791
7916808	119.053	80.2565	1.4834	SLC35D1	NM_015139
8067798	102.077	68.8203	1.48324	SOX18	NM_018419
8087433	120.132	80.9966	1.48318	NICN1|AMT	NM_032316
8030582	105.062	70.853	1.48281	MYH14	NM_001077186
8177460	342.853	231.234	1.48271	C20orf69
8134965	111.444	75.1724	1.48251	SLC12A9	NM_020246
8025179	219.196	147.974	1.48132	ZNF358	NM_018083
7903742	505.377	341.227	1.48106	GSTM4|GSTM2	NM_000850
7909225	110.347	74.5299	1.48058	DYRK3	NM_001004023
8179451	131.121	88.5781	1.48029	PPT2|EGFL8	NM_005155
7906652	124.843	84.3497	1.48007	NIT1	NM_005600
8162466	164.643	111.251	1.47992	FAM120AOS	NM_198841
7949615	105.482	71.2769	1.47989	B3GNT1	NM_006876
8058415	500.788	338.413	1.47982	FLJ20309	NM_017759
8129317	637.515	430.822	1.47976	SERINC1	NM_020755
7914433	171.173	115.676	1.47976	BAI2	NM_001703
8102938	150.275	101.559	1.47969	RNF150	NM_020724
8159692	102.673	69.4234	1.47893	ARRDC1	NM_152285
7916372	903.919	611.267	1.47876	TMEM59	NM_004872
8118863	307.209	207.764	1.47865	ANKS1A	NM_015245
8137558	225.321	152.403	1.47846	RBM33	NM_001008408
7986541	228.883	154.813	1.47845	WASH3P|WASH1|LOC376475|WASH2P|WASH6P	NR_003659
7946988	135.63	91.7455	1.47833	HPS5	NM_181507
8051605	139.146	94.2673	1.47608	HNRPLL	NM_138394
7986863	263.959	178.837	1.47597	HERC2	NM_004667
8011027	577.788	391.465	1.47596	MYO1C	NM_001080779
8076128	650.641	440.902	1.47571	JOSD1	NM_014876
7989132	341.586	231.518	1.47542	RFXDC2	NM_022841
7980146	470.196	318.896	1.47445	NPC2	NM_006432
7947652	111.108	75.3816	1.47394	AMBRA1	NM_017749
8040530	130.036	88.2341	1.47376	FKBP1B	NM_054033
7972810	241.108	163.639	1.47341	CARS2	NM_024537
8030339	151.387	102.78	1.47293	FLT3LG	NM_001459
7952986	224.925	152.74	1.4726	HSN2	NM_213655
8012274	214.106	145.398	1.47255	LSMD1	NM_032356
8020508	149.639	101.639	1.47226	RIOK3	NM_003831
8073104	165.551	112.461	1.47207	SYNGR1	NM_004711
7994874	121.636	82.6307	1.47204	FBRS	NM_001105079
7938100	114.117	77.5289	1.47192	SMPD1	NM_000543
7912012	203.897	138.536	1.47179	ACOT7	NM_007274
7944560	533.486	362.481	1.47176	ARHGEF12	NM_015313
8003627	1210.22	822.621	1.47117	TIMM22	NM_013337
8118023	118.741	80.7176	1.47107	GTF2H4|VARS2	NM_001517
7899192	189.222	128.644	1.47089	RPS6KA1	NM_002953
8043276	106.67	72.5444	1.4704	SNORD94	NR_004378
7944850	475.652	323.755	1.46917	TBRG1	NM_032811
8164087	113.13	77.0296	1.46866	NR6A1	NM_033334
7986132	189.877	129.37	1.4677	MAN2A2	NM_006122
8080998	144.573	98.5177	1.46748	LOC440015	XR_040610
8113286	265.849	181.186	1.46727	RIOK2	NM_018343
7943424	332.619	226.723	1.46707	BIRC2	NM_001166
8035271	112.229	76.5015	1.46701	ABHD8	NM_024527
8145793	2699.43	1840.33	1.46682	SNORD13	NR_003041
8018793	231.176	157.618	1.46669	JMJD6	NM_001081461
8048995	477.289	325.546	1.46611	ITM2C	NM_030926
7994237	262.767	179.248	1.46594	LCMT1	NM_016309
8025296	413.495	282.091	1.46582	TRAPPC5	NM_174894
8009568	115.42	78.7604	1.46545	TTYH2	NM_032646
8087236	153.512	104.785	1.46502	DALRD3	NM_001009996
8153911	105.487	72.0055	1.46498	COMMD5	NM_014066
8172766	185.016	126.328	1.46456	XAGE1|XAGE1B|XAGE1C|XAGE1D|XAGE1E	NM_001097591
8029236	123.618	84.4115	1.46447	MEGF8	NM_001410
8071823	225.962	154.296	1.46447	CABIN1	NM_012295
8064208	172.991	118.128	1.46444	DNAJC5	NM_025219
8150797	200.779	137.109	1.46438	ATP6V1H	NM_015941
7949792	138.728	94.7718	1.46381	PTPRCAP	NM_005608
7931951	210.996	144.162	1.4636	SFMBT2	NM_001029880
8007435	100.727	68.8232	1.46356	RUNDC1	NM_173079
7905492	134.394	91.828	1.46354	LCE3B	NM_178433
7924686	101.032	69.0467	1.46325	C1orf55	NM_152608
8013061	143.308	97.951	1.46306	TNFRSF13B	NM_012452
7912040	116.262	79.4932	1.46254	TNFRSF25	NM_148965
8162696	194.43	133.014	1.46172	XPA	NM_000380
8012376	144.782	99.0591	1.46158	VAMP2	NM_014232
8024356	148.012	101.278	1.46144	ADAT3	NM_138422
8178244	274.398	187.804	1.46109	RING1	NM_002931
8038540	157.304	107.672	1.46096	KCNC3	NM_004977
7902267	148.24	101.469	1.46094	PIN1L
8063796	107.716	73.7314	1.46092	CDH4	NM_001794
8097335	385.86	264.122	1.46092	HSPA4L	NM_014278
8168873	146.014	99.949	1.46088	LOC653354	XM_001717888
8059244	213.49	146.176	1.4605	CHPF	NM_024536
7956470	326.861	223.858	1.46012	MBD6	NM_052897
8025183	371.843	254.672	1.46008	MCOLN1	NM_020533
8063211	571.393	391.852	1.45819	NCOA3	NM_181659
8154178	101.606	69.7053	1.45765	JAK2	NM_004972
8017312	1279.37	877.977	1.45718	MED13	NM_005121
8026217	123.393	84.6814	1.45715	CC2D1A	NM_017721
7901309	103.081	70.8137	1.45567	FOXE3	NM_012186
8150165	207.635	142.686	1.45519	FUT10	NM_032664
7920057	130.542	89.731	1.45482	TDRKH	NM_001083965
8137953	247.114	169.898	1.45449	TNRC18	NM_001080495
8012896	911.132	626.482	1.45436	PMP22	NM_000304
8074606	276.219	189.942	1.45423	USP18|USP41
8074020	235.606	162.016	1.45421	RP3-402G11.5	NM_031454
7949798	141.019	96.9744	1.45419	TMEM134	NM_025124
8004030	352.199	242.196	1.45419	RNF167	NM_015528
8028325	112.565	77.411	1.45412	C19orf33	NM_033520
8110990	173.077	119.063	1.45366	CTNND2	NM_001332
8128123	146.211	100.587	1.45358	RRAGD	NM_021244
8040278	137.707	94.755	1.4533	PQLC3	NM_152391
8012212	135.25	93.0677	1.45324	ZBTB4	NM_020899
8062016	266.139	183.139	1.45321	DYNLRB1	NM_014183
8068200	141.451	97.3554	1.45293	C21orf119
7960654	288.584	198.642	1.45278	ING4	NM_016162
8149907	104.789	72.1891	1.45159	TRIM35	NM_171982
8049670	125.539	86.4999	1.45132	GPC1	NM_002081
8016033	108.524	74.7817	1.45121	MGC34829
7942267	196.446	135.421	1.45063	KRTAP5-10	NM_001012710
7908758	142.345	98.1362	1.45049	SHISA4	NM_198149
8148149	191.459	132.061	1.44978	ZHX2	NM_014943
7929932	104.327	71.9767	1.44946	KAZALD1	NM_030929
8034512	1313.38	906.266	1.44923	SNORD41	NR_002751
8065603	130.375	89.9979	1.44864	TSPYL3	NR_002781
7896878	101.957	70.3807	1.44864	B3GALT6	NM_080605
8170166	145.919	100.728	1.44864	HTATSF1	NM_014500
7920928	120.251	83.0146	1.44855	PAQR6	NM_024897
7974303	943.019	651.083	1.44838	TXNDC1	NM_030755
7959173	461.418	318.61	1.44822	RNF10	NM_014868
8054771	415.951	287.291	1.44784	SLC35F5	NM_025181
8039362	146.414	101.138	1.44766	C19orf51	NM_178837
8145914	131.418	90.7867	1.44755	BAG4	NM_004874
7915160	201.371	139.125	1.44741	RRAGC	NM_022157
7960221	329.967	228.027	1.44705	JARID1A	NM_005056
8005857	589.608	407.467	1.44701	TMEM199	NM_152464
7985226	856.536	592.08	1.44666	MORF4L1	NM_206839
8051066	2071.71	1432.43	1.44629	MPV17	NM_002437
8032637	155.639	107.639	1.44593	C19orf29	NM_001080543
8142307	261.915	181.144	1.44589	PNPLA8	NM_015723
7905185	468.754	324.288	1.44549	KIAA0460	NM_015203
8024062	118.005	81.6579	1.44511	CFD	NM_001928
8005638	280.073	193.835	1.44491	ALDH3A2	NM_001031806
8136516	218.58	151.522	1.44256	tcag7.1228	NM_173569
8129099	460.967	319.652	1.44209	TSPYL1	NM_003309
7977340	134.139	93.0184	1.44207	BTBD6	NM_033271
7920697	412.165	285.816	1.44207	GBA	NM_000157
7913694	111.134	77.0734	1.44192	FUCA1	NM_000147
8166289	102.021	70.7833	1.44131	CDKL5	NM_001037343
8011945	281.436	195.294	1.44109	KIAA0753	NM_014804
8036720	375.267	260.491	1.44062	PAF1	NM_019088
7979757	231.791	160.9	1.44059	ZFYVE26	NM_015346
8015456	217.368	150.964	1.43987	KLHL11	NM_018143
7914592	175.978	122.22	1.43984	TMEM54	NM_033504
8011747	702.007	487.711	1.43939	SLC25A11	NM_003562
7934278	194.48	135.134	1.43917	P4HA1	NM_000917
8135718	255.856	177.806	1.43896	ING3	NM_019071
8019778	149.356	103.812	1.43871	PCYT2	NM_002861
7972177	131.728	91.5621	1.43867	POU4F1	NM_006237
8164554	123.274	85.7203	1.43809	IER5L	NM_203434
8076441	103.067	71.6888	1.4377	NFAM1	NM_145912
7974229	359.153	249.865	1.43739	KLHDC2	NM_014315
8087337	131.001	91.162	1.43701	LAMB2	NM_002292
8141728	544.114	378.683	1.43686	RABL5	NM_022777
8153328	105.001	73.0871	1.43665	JRK	NM_003724
7927146	145.579	101.335	1.43661	CSGALNACT2	NM_018590
8094278	961.669	669.557	1.43628	NCAPG	NM_022346
8049689	107.627	74.9365	1.43624	RNPEPL1	NM_018226
8124998	112.305	78.205	1.43603	BAT4	NM_033177
8174496	296.639	206.581	1.43595	AMMECR1	NM_015365
8126474	990.335	690.004	1.43526	MEA1	NM_014623
7978239	189.103	131.766	1.43515	RABGGTA	NM_004581
8136987	109.667	76.4256	1.43495	ARHGEF5|LOC728377	NM_005435
8016266	463.048	322.75	1.4347	KIAA1267	NM_015443
8056909	1234.33	860.439	1.43453	ATF2	NM_001880
8102468	119.786	83.5066	1.43444	PRSS12	NM_003619
8038314	104.537	72.8917	1.43415	FLJ10490	NM_018111
8178561	125.629	87.6347	1.43356	BAT5	NM_021160
7922793	387.651	270.448	1.43337	ARPC5	NM_005717
8087374	122.876	85.7494	1.43297	C3orf62
8037853	388.764	271.343	1.43274	TMEM160	NM_017854
7940079	1206.28	842.03	1.43259	CTNND1	NM_001085458
8141283	137.908	96.281	1.43234	PTCD1	NM_015545
7960865	268.992	187.973	1.43102	SLC2A3	NM_006931
7951497	478.444	334.398	1.43076	NPAT	NM_002519
7905968	250.604	175.156	1.43075	MTX1	NM_002455
8060772	430.7	301.164	1.43012	CDS2	NM_003818
8005444	122.192	85.4731	1.42959	FLJ35934
7992092	110.456	77.2676	1.42952	CHTF18	NM_022092
7905067	143.863	100.69	1.42878	HIST2H4A|HIST2H4B|HIST4H4|HIST1H4I|HIST1H4A|HIST1H4D|HIST1H4F|HIST1H4K|HIST1H4J|HIST1H4C|HIST1H4H|HIST1H4B|HIST1H4E|HIST1H4L	NM_003548
8016077	192.495	134.748	1.42856	GPATCH8	NM_001002909
7923967	185.496	129.855	1.42848	YOD1	NM_018566
8090277	239.098	167.424	1.4281	OSBPL11	NM_022776
7933228	221.652	155.236	1.42784	39148	NM_001002265
7949080	108.227	75.8255	1.42731	NRXN2	NM_015080
8129522	357.041	250.184	1.42711	MED23	NM_004830
7945162	130.717	91.5983	1.42706	BARX2	NM_003658
8000848	168.04	117.768	1.42688	CD2BP2	NM_006110
7941714	149.579	104.855	1.42653	C11orf80|RCE1	NM_024650
8163428	407.934	286.008	1.4263	C9orf80
8058428	585.033	410.248	1.42605	NDUFS1	NM_005006
8018428	129.491	90.8234	1.42574	GALK1	NM_000154
8047538	579.874	406.756	1.42561	BMPR2	NM_001204
8015208	206.715	145.025	1.42537	LOC728943|KRTAP2-1|KRTAP2-2
7907861	634.366	445.165	1.42501	XPR1	NM_004736
8153459	109.429	76.7976	1.4249	PYCRL	NM_023078
7958761	111.473	78.2399	1.42475	ACAD10	NM_025247
8055143	145.293	101.987	1.42463	LOC440905
8056426	171.353	120.292	1.42447	TTC21B	NM_024753
8134644	266.933	187.39	1.42447	ZNF498	NM_145115
8055624	193.273	135.738	1.42387	ZEB2	NM_014795
7978568	2942.15	2066.76	1.42356	RNU1A|RNU1A3|RNU1C1|RNU1C2|RNU1D2|RNU1F1|RNU1G3|ATG9B	NR_004421
8079772	233.323	163.922	1.42337	APEH	NM_001640
8062206	296.909	208.737	1.42241	C20orf52	NM_080748
7992845	102.796	72.2934	1.42193	ZNF205	NM_003456
8005435	137.66	96.823	1.42177	SMCR7	NM_148886
7971602	225.953	158.924	1.42177	RCBTB1	NM_018191
8063970	121.909	85.7642	1.42145	COL9A3	NM_001853
7967879	106.289	74.7878	1.4212	FAM58A
7952869	254.225	178.924	1.42086	THYN1	NM_014174
7955361	1124.73	791.679	1.42069	LARP4	NM_052879
7941639	123.5	86.9331	1.42064	BBS1	NM_024649
8008933	163.516	115.101	1.42064	BCAS3	NM_001099432
8176174	397.933	280.114	1.42061	MPP1	NM_002436
7995334	145.873	102.701	1.42037	FLJ26245	XM_001128232
7948113	164.45	115.802	1.4201	OR7E5P
7934255	223.139	157.139	1.42001	CBARA1	NM_006077
8057394	147.341	103.761	1.42	SESTD1	NM_178123
8110289	385.171	271.349	1.41947	NSD1	NM_022455
8178676	407.248	287.172	1.41813	NEU1	NM_000434
7944435	200.517	141.4	1.41808	MIZF	NM_015517
8041570	123.328	86.9878	1.41776	TMEM178	NM_152390
7973352	190.757	134.578	1.41745	LRP10	NM_014045
8075142	242.921	171.382	1.41743	TTC28
8134904	295.584	208.542	1.41738	POP7	NM_005837
8088054	217.96	153.827	1.41691	TMEM110	NM_198563
7998103	158.171	111.639	1.41681	GAS8	NM_001481
8034565	170.478	120.355	1.41647	DNASE2	NM_001375
8038416	251.969	177.969	1.41581	IRF3	NM_001571
8075332	160.725	113.549	1.41546	TBC1D10A	NM_031937
7930031	503.328	355.601	1.41543	GBF1	NM_004193
7983239	438.229	309.778	1.41466	CKMT1A|CKMT1B|LOC100133623	NM_001015001
8122457	151.885	107.377	1.41451	STX11	NM_003764
8078898	187.771	132.766	1.41431	SLC25A38	NM_017875
8032782	106.698	75.444	1.41427	TMIGD2	NM_144615
8127425	129.252	91.3955	1.41421	LMBRD1	NM_018368
7963774	115.742	81.8655	1.4138	ZNF385A	NM_015481
7912343	136.121	96.2861	1.41372	CASZ1	NM_001079843
8026982	593.693	419.977	1.41363	FKSG24	NM_032683
8118915	184.616	130.632	1.41325	ZNF76	NM_003427
8140915	185.167	131.024	1.41323	PEX1	NM_000466
7918284	167.406	118.461	1.41318	TAF13	NM_005645
8068266	279.755	197.984	1.41302	IFNAR1	NM_000629
8006170	311.182	220.278	1.41268	LRRC37B2	NR_015341
8033598	168.891	119.619	1.4119	ZNF414	NM_032370
8037679	209.712	148.581	1.41143	DMWD	NM_004943
8126542	137.575	97.4825	1.41128	ZNF318	NM_014345
7909841	200.619	142.226	1.41057	MARK1	NM_018650
7998015	137.455	97.4785	1.4101	SPIRE2	NM_032451
7996761	115.972	82.2612	1.4098	LYPLA3	NM_012320
8134435	119.08	84.4723	1.40969	LMTK2	NM_014916
7958692	125.019	88.6856	1.40969	TCTN1	NM_001082538
8145636	180.153	127.814	1.40949	HMBOX1	NM_024567
7922018	160.996	114.255	1.40909	C1orf32
8147313	109.705	77.8697	1.40883	TMEM67	NM_153704
7941583	1137.64	807.639	1.4086	RAB1B	NM_030981
7996345	124.098	88.103	1.40855	CES2	NM_003869
7975661	129.281	91.843	1.40763	COQ6	NM_182476
8149857	134.298	95.4411	1.40713	KCTD9	NM_017634
8025672	307.209	218.327	1.4071	SLC44A2	NM_020428
8093413	181.552	129.032	1.40703	TMEM175	NM_032326
8065798	154.634	109.902	1.40702	GGT7	NM_178026
8088905	117.639	83.6393	1.40651	UNC93B3	XM_001714301
7938448	154.446	109.845	1.40604	USP47	NM_017944
8012079	222.063	157.942	1.40598	DVL2	NM_004422
8034521	114.031	81.1138	1.40581	HOOK2	NM_013312
8105136	388.676	276.487	1.40576	ZNF131	NM_003432
8058295	166.493	118.441	1.4057	ALS2	NM_020919
8013633	138.092	98.2716	1.40521	UNC119	NM_054035
7949776	167.779	119.417	1.40498	CORO1B|PTPRCAP	NM_020441
8025199	167.901	119.505	1.40497	PNPLA6	NM_006702
7993713	210.287	149.707	1.40466	IQCK	NM_153208
8085033	196.587	139.97	1.40449	LMLN	NM_033029
7920633	234.222	166.766	1.40449	DPM3	NM_018973
8006415	194.137	138.281	1.40394	TMEM98	NM_015544
8015206	205.139	146.139	1.40372	KRTAP2-1|LOC728943|KRTAP2-2	NM_001123387
7903032	739.966	527.153	1.4037	MTF2	NM_007358
8134621	191.858	136.731	1.40318	ZKSCAN5	NM_014569
7900468	377.981	269.483	1.40262	NFYC	NM_014223
8112409	134.401	95.8805	1.40175	SGTB	NM_019072
7994692	219.419	156.561	1.40149	TAOK2	NM_016151
8003401	107.294	76.5604	1.40143	APRT	NM_000485
7967810	194.536	138.815	1.40141	GOLGA3	NM_005895
8114083	1028.07	733.692	1.40123	AFF4	NM_014423
8173551	145.453	103.828	1.4009	PHKA1	NM_002637
8006768	109.73	78.3316	1.40084	SOCS7	NM_014598
7920409	425.038	303.443	1.40072	JTB	NM_006694
8116548	180.333	128.758	1.40056	DUSP22	NM_020185
8136341	245.248	175.137	1.40032	BPGM	NM_001724
7962212	225.344	161.058	1.39915	PKP2	NM_004572
7929958	190.953	136.482	1.39911	BTRC	NM_033637
8064676	130.766	93.472	1.39899	GFRA4	NM_145762
8027932	755.264	540.014	1.3986	COX6B1	NM_001863
7940884	146.912	105.06	1.39837	NUDT22	NM_032344
8091354	324.397	232	1.39826	HLTF	NM_003071
7950284	477.957	341.844	1.39817	RAB6A	NM_002869
8121429	329.944	235.987	1.39815	FIG4	NM_014845
8076403	132.615	94.8544	1.39808	NAGA	NM_000262
7919780	410.627	293.783	1.39772	GOLPH3L	NM_018178
8162283	112.451	80.4707	1.39742	ROR2	NM_004560
8053165	1132.53	810.711	1.39696	MRPL53	NM_053050
7953626	128.226	91.7917	1.39693	CLSTN3	NM_014718
8150433	158.789	113.706	1.3965	NKX6-3	NM_152568
7948772	133.476	95.605	1.39611	INTS5	NM_030628
8137208	258.48	185.176	1.39586	ATP6V0E2	NM_145230
7923659	566.354	405.881	1.39537	PPP1R15B	NM_032833
7939676	298.658	214.115	1.39485	HARBI1	NM_014741
8076547	198.488	142.302	1.39484	TTLL1	NM_001008572
8061958	283.525	203.355	1.39424	CHMP4B	NM_176812
8062034	135.015	96.8557	1.39398	TP53INP2	NM_021202
8164293	111.948	80.3107	1.39394	AK1	NM_000476
8025382	113.86	81.7069	1.39352	LASS4	NM_024552
7921571	210.52	151.121	1.39306	PEX19	NM_002857
8053576	105.112	75.462	1.39291	RNF103	NM_005667
7991630	233.789	167.851	1.39283	TM2D3	NM_078474
7966321	337.549	242.351	1.39281	GPN3	NM_016301
8101411	122.154	87.7034	1.39281	LIN54	NM_194282
7959212	185.816	133.428	1.39263	UNC119B	NM_001080533
8019010	123.02	88.3671	1.39214	CBX8	NM_020649
8010454	226.359	162.611	1.39203	RNF213	NM_020914
7990417	489.408	351.635	1.39181	SCAMP2	NM_005697
8134613	104.017	74.752	1.39149	ZNF789	NM_213603
7944049	187.62	134.982	1.38996	SIDT2	NM_001040455
8031690	195.235	140.474	1.38983	ZNF264	NM_003417
8071981	181.895	130.883	1.38976	CTA-221G9.4
8035023	377.852	271.892	1.38971	AKAP8L	NM_014371
8088813	119.202	85.8001	1.3893	PROK2	NM_001126128
7904226	176.637	127.144	1.38928	SLC22A15	NM_018420
8096224	279.794	201.434	1.38901	AFF1	NM_005935
8028730	107.353	77.2941	1.38889	SELV	NM_182704
8085431	241.446	173.841	1.38889	NUP210	NM_024923
7928369	177.735	128.033	1.38819	SEC24C	NM_004922
8167942	176.041	126.85	1.38779	ZXDB	NM_007157
7956593	637.442	459.331	1.38776	OS9	NM_006812
8139021	308.858	222.574	1.38766	KIAA0895	NM_001100425
8036010	661.758	476.913	1.38758	PEPD	NM_000285
7926239	107.833	77.7192	1.38747	OPTN	NM_001008211
8158059	1012.99	730.145	1.38739	STXBP1	NM_003165
8055104	1056.54	761.702	1.38708	SAP130	NM_024545
7989661	172.668	124.507	1.38682	OAZ2	NM_002537
8058390	238.183	171.755	1.38676	RAPH1	NM_213589
8105714	313.601	226.244	1.38612	SFRS12	NM_139168
7905523	137.365	99.1648	1.38522	LCE1D	NM_178352
8074644	462	333.559	1.38506	LOC729495	XR_015564
7906671	410.498	296.38	1.38504	USP21	NM_001014443
8158250	113.392	81.8821	1.38482	CERCAM	NM_016174
8157383	106.443	76.8756	1.38461	COL27A1	NM_032888
7899615	265.656	191.89	1.38441	SERINC2|KIAA0746	NM_178865
8170326	280.848	202.921	1.38402	FMR1	NM_002024
8032009	112.857	81.5525	1.38385	MIER2	NM_017550
8071274	166.951	120.662	1.38362	GP1BB
7905974	110.038	79.5593	1.38309	HCN3	NM_020897
7981046	207.216	149.833	1.38298	FAM14A	NM_032036
8107350	310.727	224.72	1.38273	SRP19	NM_003135
8054045	143.795	104.003	1.3826	FAHD2B|FAHD2A|LOC729234	NM_199336
8139270	202.703	146.618	1.38253	FLJ21767
8069057	243.172	175.895	1.38248	PFKL	NM_001002021
7981722	364.599	263.765	1.38229	IGHA1
7992379	101.795	73.6428	1.38229	EME2	NM_001010865
7939524	666.165	481.998	1.38209	EXT2	NM_000401
8065433	167.709	121.356	1.38196	C20orf3	NM_020531
8012257	911.557	659.645	1.38189	TP53	NM_000546
8028162	1438.54	1041.03	1.38184	TBCB	NM_001281
7906852	560.524	405.723	1.38154	UHMK1	NM_175866
7901720	627.518	454.295	1.3813	PRKAA2	NM_006252
8072825	169.18	122.479	1.3813	GGA1	NM_013365
7952526	130.786	94.7154	1.38083	CDON	NM_016952
8174338	255.92	185.366	1.38062	MORC4	NM_024657
7911376	112.105	81.2163	1.38032	HES4	NM_021170
7949015	171.552	124.293	1.38022	MGC3032
8118682	119.725	86.7483	1.38014	PHF1	NM_024165
8064557	149.019	107.998	1.37983	FAM113A
8042487	448.916	325.413	1.37953	GMCL1	NM_178439
8143850	1060.74	769.1	1.37919	CDK5	NM_004935
7966517	187.757	136.197	1.37857	C12orf51	NM_001109662
8128371	145.017	105.204	1.37843	C6orf168	NM_032511
8088001	199.335	144.673	1.37783	NEK4	NM_003157
8038785	102.497	74.4244	1.37719	LOC147645
8161114	287.987	209.222	1.37647	GBA2	NM_020944
8134880	278.118	202.221	1.37531	MOSPD3	NM_023948
7977615	149.877	108.997	1.37505	RNASE1	NM_198232
8065710	229.235	166.712	1.37504	E2F1	NM_005225
8092409	190.441	138.543	1.3746	PARL	NM_018622
8046542	219.452	159.651	1.37457	HOXD9	NM_014213
7940643	202.233	147.158	1.37426	ASRGL1	NM_001083926
8017235	219.696	159.883	1.37411	APPBP2	NM_006380
8109333	164.05	119.39	1.37407	GPX3	NM_002084
8164105	112.553	81.918	1.37397	GOLGA1	NM_002077
8067820	156.037	113.576	1.37386	IQSEC3
8038382	206.096	150.018	1.37381	PIH1D1	NM_017916
8033996	155.64	113.374	1.37281	TYK2	NM_003331
7916343	123.814	90.1983	1.37269	YIPF1	NM_018982
7954419	239.387	174.411	1.37255	ETNK1	NM_018638
7986411	174.813	127.39	1.37226	MEF2A	NM_005587
8158825	106.195	77.3892	1.37222	PPAPDC3	NM_032728
8037363	142.681	104.014	1.37175	CADM4	NM_145296
8000738	130.585	95.2256	1.37132	KCTD13	NM_178863
8028552	338.541	246.884	1.37125	NFKBIB	NM_002503
7911701	102.7	74.8958	1.37124	MORN1	NM_024848
7916862	670.231	488.929	1.37081	GPR177	NM_024911
7956301	179.517	130.966	1.37071	LRP1	NM_002332
7978492	220.426	160.884	1.3701	HEATR5A	NM_015473
8110685	114.049	83.2452	1.37004	LOC25845
8160981	110.815	80.8845	1.37003	KIAA1539
8125295	274.846	200.731	1.36923	CREBL1|TNXB	NM_004381
8016094	524.702	383.263	1.36904	GJC1	NM_005497
8157751	132.431	96.7436	1.36889	LHX2	NM_004789
8086530	121.143	88.5031	1.3688	TMEM158	NM_015444
8047078	245.128	179.167	1.36815	FLJ20160	NM_017694
8052940	105.778	77.364	1.36728	PAIP2B	NM_020459
8019478	167.26	122.375	1.36678	CD7	NM_006137
8165453	152.582	111.655	1.36656	LRRC26	NM_001013653
8121076	152.762	111.821	1.36613	PNRC1	NM_006813
7949067	103.821	76.0113	1.36587	BAD	NM_004322
7900354	124.998	91.5216	1.36578	PPIE	NM_006112
8037170	778.639	570.14	1.3657	PAFAH1B3	NM_002573
8134581	794.546	581.794	1.36568	ARPC1A	NM_006409
7924663	110.248	80.743	1.36542	LEFTY1	NM_020997
8093643	294.111	215.452	1.36509	ADD1	NM_176801
8027233	105.529	77.3218	1.3648	ZNF101	NM_033204
8078729	270.002	197.921	1.36419	MYD88	NM_002468
8006336	204.289	149.764	1.36407	LRRC37B	NM_052888
8131496	195.972	143.686	1.36389	GLCCI1	NM_138426
8122637	198.973	145.897	1.36379	SASH1	NM_015278
7994683	116.389	85.3568	1.36356	LOC124446	NM_001083613
8119722	124.43	91.2583	1.36349	PARC	NM_015089
7949277	125.367	91.9484	1.36345	ATG2A	NM_015104
8012150	359.24	263.495	1.36337	GPS2	NM_004489
8174086	241.176	176.955	1.36292	ARMCX6	NM_019007
7987536	274.674	201.571	1.36267	FAM82C	NM_018145
8092457	1013.8	744.303	1.36207	ALG3	NM_005787
8098995	116.639	85.6627	1.36161	MXD4	NM_006454
7991939	100.811	74.0463	1.36145	WDR90	NM_145294
8151401	313.935	230.64	1.36115	UBE2W	NM_001001481
7918955	1031.32	757.724	1.36108	GDAP2	NM_017686
8033956	109.639	80.6393	1.35963	S1PR2	NM_004230
7942007	101.094	74.356	1.3596	LRP5	NM_002335
8074748	458.099	337.057	1.35912	PI4KAP2|PI4KAP1	NR_003700
8031981	266.16	195.835	1.3591	WASH1
8159243	125.642	92.4549	1.35895	KIAA0649	NM_014811
8027793	151.615	111.579	1.35882	LSR	NM_205834
7969228	141.1	103.849	1.35871	ALG11|UTP14C	NM_001004127
7977693	416.295	306.418	1.35859	CHD8	NM_020920
8034605	123.697	91.0484	1.35859	GADD45GIP1	NM_052850
8063394	411.527	303.049	1.35796	PTPN1	NM_002827
8115543	176.693	130.152	1.3576	EBF1	NM_024007
7988283	121.994	89.8625	1.35757	LOC645212
8013329	1070.45	788.557	1.35748	SNORD3A|SNORD3B-1|SNORD3B-2|SNORD3C|SNORD3D	NR_006880
8068383	143.44	105.684	1.35726	CLIC6	NM_053277
8026407	173.042	127.54	1.35676	SYDE1	NM_033025
8071069	201.785	148.769	1.35637	IL17RA	NM_014339
8071536	118.086	87.0686	1.35624	HIC2	NM_015094
7985562	119.975	88.4656	1.35618	FLJ40113|LOC440295|LOC642346|LOC728636	NR_003246
7992670	213.877	157.774	1.3556	PDPK1	NM_002613
8004556	224.884	165.916	1.35541	WDR79	NM_018081
7965423	337.183	248.839	1.35503	BTG1	NM_001731
8118314	222.453	164.185	1.35489	HSPA1B|HSPA1A	NM_005346
8079074	149.938	110.682	1.35467	SS18L2	NM_016305
8067792	120.532	88.9816	1.35458	SAMD10	NM_080621
8034448	203.904	150.604	1.35391	C19orf56	NM_016145
8158022	143.14	105.737	1.35374	ZNF79	NM_007135
7945357	232.75	171.938	1.35368	SIRT3	NM_012239
7990511	252.524	186.629	1.35308	PTPN9	NM_002833
7974372	166.809	123.291	1.35296	GPR137C	NM_001099652
8009014	300.401	222.063	1.35277	TLK2	NM_006852
8125731	108.692	80.3535	1.35268	ZBTB22	NM_005453
7983111	523.759	387.277	1.35242	SNAP23	NM_003825
7998843	100.623	74.4047	1.35238	PRSS27	NM_031948
8028656	204.143	151	1.35194	PLEKHG2	NM_022835
8151967	142.183	105.201	1.35154	STK3	NM_006281
7951977	231.685	171.428	1.3515	FXYD6	NM_022003
8016320	108.422	80.3057	1.35011	RPRML	NM_203400
8141517	181.975	134.825	1.34971	C7orf47
7968711	340.489	252.362	1.34921	COG6	NM_020751
8024273	254.626	188.724	1.3492	NDUFS7	NM_024407
7956159	108.271	80.2522	1.34914	RPL41	NM_001035267
7956088	456.837	338.629	1.34908	RAB5B	NM_002868
8053998	264.289	195.923	1.34895	ANKRD39	NM_016466
8017402	135.428	100.424	1.34856	LYK5	NM_153335
8154916	111.859	82.9478	1.34854	GALT	NM_000155
8015187	173.755	128.884	1.34815	KRTAP1-4|LOC728952|LOC730743	XM_001127005
8140461	341.026	252.993	1.34797	MGC35361
8129089	156.843	116.361	1.3479	TSPYL4	NM_021648
8076563	183.639	136.271	1.3476	MCAT	NM_173467
8043909	123.363	91.5683	1.34722	NPAS2	NM_002518
7984453	1566.27	1162.73	1.34706	PIAS1	NM_016166
8022914	426.441	316.584	1.34701	P15RS	NM_018170
7948630	146.266	108.606	1.34676	FADS3	NM_021727
7992474	350.915	260.651	1.3463	TSC2	NM_000548
7954055	154.184	114.532	1.34621	APOLD1	NM_030817
8123520	115.508	85.845	1.34554	C20orf69|tcag7.907
8069142	137.067	101.874	1.34546	KRTAP10-4	NM_198687
8143697	115.913	86.1535	1.34543	ZNF786	NM_152411
7930162	118.152	87.8339	1.34518	C10orf26	NM_017787
7916422	154.686	114.996	1.34515	PARS2	NM_152268
8139256	100.733	74.8938	1.34501	URG4	NM_017920
8112121	259.729	193.114	1.34495	SLC38A9	NM_173514
7920659	318.195	236.602	1.34486	KRTCAP2	NM_173852
7975815	694.986	516.795	1.3448	TTLL5	NM_015072
7921014	127.782	95.033	1.34461	MEF2D	NM_005920
8155121	133.173	99.0847	1.34403	NPR2	NM_003995
8110437	275.922	205.299	1.344	RMND5B	NM_022762
7904948	329.26	245.05	1.34364	FAM108A1|FAM108A3|FAM108A2
8172531	178.583	132.909	1.34364	PRAF2	NM_007213
8156581	239.204	178.128	1.34288	C9orf102	NM_001010895
8167201	125.739	93.6618	1.34248	ZNF81	NM_007137
7967039	164.131	122.311	1.34191	MSI1	NM_002442
8164896	163.685	121.993	1.34176	SURF1	NM_003172
8084323	219.613	163.701	1.34155	DVL3	NM_004423
8138088	346.514	258.358	1.34122	MGC12966	NM_001037163
8169044	140.647	104.884	1.34098	TCEAL3	NM_001006933
7936419	181.952	135.695	1.34089	C10orf118	NM_018017
8085412	134.332	100.212	1.34048	IQSEC1	NM_014869
7950838	920.932	687.175	1.34017	PICALM	NM_007166
8092514	379.382	283.087	1.34016	MAGEF1	NM_022149
8033960	124.284	92.7505	1.33998	FDX1L	NM_001031734
7900540	181.173	135.223	1.33981	FAM80A	NM_173642
7993608	119.091	88.8909	1.33975	COQ7	NM_016138
8107356	258.816	193.264	1.33918	DCP2	NM_152624
8130891	134.325	100.317	1.339	WDR27	NM_182552
8003322	111.178	83.0353	1.33892	CYBA	NM_000101
8157264	161.707	120.792	1.33873	SLC31A2	NM_001860
8065963	857.311	640.44	1.33863	CPNE1|RBM12	NM_152930
8004694	134.293	100.381	1.33784	CYB5D1	NM_144607
8171493	202.833	151.659	1.33743	CTPS2
8179322	351.509	262.835	1.33737	HSPA1A|HSPA1B	NM_005345
7987840	336.242	251.448	1.33722	VPS39	NM_015289
8010050	316.674	236.862	1.33696	FAM100B
7912481	244.534	182.908	1.33692	MAD2L2	NM_006341
7985285	125.925	94.1935	1.33687	ARNT2	NM_014862
8159354	101.212	75.7148	1.33675	EGFL7	NM_016215
8037389	262.183	196.14	1.33671	C19orf61	NM_019108
7989725	132.659	99.2464	1.33666	PDCD7	NM_005707
8004293	563.293	421.429	1.33662	C17orf81	NM_203413
8035958	101.099	75.6518	1.33637	CCDC123	NM_032816
8031962	104.884	78.5072	1.33598	ZNF446	NM_017908
7945539	117.172	87.7388	1.33546	SLC25A22	NM_024698
8000903	145.846	109.242	1.33507	ZNF747	NM_023931
8146921	177.706	133.109	1.33504	RDH10	NM_172037
8103834	124.231	93.0583	1.33498	AGA	NM_000027
7952179	366.918	274.935	1.33456	H2AFX	NM_002105
8009685	436.59	327.144	1.33455	SLC9A3R1	NM_004252
8134257	121.701	91.1997	1.33445	GNG11	NM_004126
7936100	103.538	77.6028	1.33421	FAM26B
8005699	221.624	166.121	1.33411	DHRS7B	NM_015510
7988426	196.86	147.576	1.33396	SLC30A4	NM_013309
8141768	156.294	117.168	1.33393	RASA4|POLR2J4|FLJ21767	NM_006989
8079021	1424.67	1068.04	1.33391	CTNNB1	NM_001904
7974587	284.56	213.336	1.33385	ACTR10	NM_018477
7984155	295.169	221.292	1.33384	SNX1	NM_003099
8138045	943.475	707.362	1.33379	EIF2AK1	NM_014413
8072659	201.388	151.066	1.33312	TOM1	NM_005488
7955195	265.599	199.26	1.33293	TROAP	NM_005480
7949971	268.131	201.188	1.33274	CPT1A	NM_001876
8031489	109.734	82.3505	1.33252	ZNF628	NM_033113
8166015	174.634	131.086	1.33222	MSL3L1	NM_006800
7921552	137.219	103.008	1.33212	WDR42A	NM_015726
8009995	219.295	164.641	1.33196	UNK	NM_001080419
7905909	109.787	82.439	1.33173	EFNA4	NM_005227
8133027	248.832	186.895	1.3314	LOC401357|LOC730286|LOC100133004|LOC730389	XM_001726998
8017671	104.062	78.1661	1.33129	LOC440456|MGC40489
7998510	129.75	97.4636	1.33127	CLCN7	NM_001287
8025255	271.443	203.903	1.33124	STXBP2	NM_006949
8112746	578.669	434.719	1.33113	WDR41	NM_018268
7930882	251.912	189.271	1.33096	FAM45A|FAM45B	NM_207009
8005512	165.225	124.153	1.33082	PRPSAP2	NM_002767
7992744	108.21	81.3211	1.33066	FLYWCH1	NM_032296
8035646	371.193	278.955	1.33065	HAPLN4
8030049	887.5	667.026	1.33053	PSCD2	NM_017457
7999319	219.296	164.831	1.33043	CARHSP1	NM_014316
7996137	148.973	111.995	1.33018	KATNB1	NM_005886
7973618	103.885	78.1198	1.32982	IRF9	NM_006084
8119801	146.693	110.352	1.32932	ABCC10	NM_033450
7953351	1358.66	1022.17	1.32919	NCAPD2	NM_014865
8032755	202.817	152.598	1.3291	ZBTB7A	NM_015898
8130556	120.931	91.0047	1.32884	SOD2	NM_001024465
7956046	234.72	176.646	1.32876	DGKA	NM_201444
8131265	101.273	76.2164	1.32875	KIAA0415	NM_014855
7922095	232.336	174.857	1.32872	BRP44	NM_015415
8038782	180.694	136.015	1.32849	ATPBD3	NM_145232
8148728	359.704	270.959	1.32752	CYC1	NM_001916
8124967	468.36	352.92	1.3271	BAT3	NM_004639
7898337	462.778	348.726	1.32705	NECAP2	NM_018090
8068024	127.924	96.4138	1.32682	JAM2	NM_021219
7908437	671.759	506.301	1.3268	CDC73	NM_024529
8007750	147.141	110.949	1.3262	HEXIM2	NM_144608
7940698	152.724	115.2	1.32572	TAF6L	NM_006473
8170882	756.635	570.804	1.32556	ATP6AP1	NM_001183
8027510	146.278	110.383	1.32519	C19orf40	NM_152266
7948249	102.363	77.2482	1.32512	SLC43A1	NM_003627
7996720	132.042	99.6691	1.3248	PSKH1	NM_006742
8021496	149.484	112.859	1.32452	KIAA1468	NM_020854
7997336	105.947	80.0173	1.32405	KIAA1576
8110382	124.787	94.2641	1.3238	PRR7	NM_030567
8093130	200.842	151.786	1.32319	RNF168	NM_152617
8131087	171.46	129.61	1.32289	UNCX	NM_001080461
8143863	240.145	181.561	1.32267	FASTK	NM_006712
8064808	110.231	83.3538	1.32245	SLC23A2	NM_005116
8169969	266.816	201.762	1.32243	PHF6	NM_032458
8003903	284.223	214.928	1.32241	ARRB2	NM_004313
8017675	292.481	221.265	1.32186	PLEKHM1|LOC440456|LOC100134130	NM_014798
8016891	277.288	209.795	1.32171	VEZF1	NM_007146
7986822	142.621	107.91	1.32166	GABRB3	NM_000814
8143247	239.699	181.536	1.3204	KIAA1549	NM_020910
7920341	528.909	400.76	1.31976	GATAD2B	NM_020699
7930470	302.813	229.451	1.31972	SHOC2	NM_007373
8141133	488.76	370.352	1.31972	SHFM1	NM_006304
8013812	268.073	203.206	1.31921	PHF12	NM_001033561
8037144	267.055	202.439	1.31919	DEDD2	NM_133328
7979849	587.737	445.589	1.31901	WDR22	NM_003861
8033564	383.702	290.947	1.3188	NDUFA7	NM_005001
8017162	257.912	195.612	1.31849	RNFT1	NM_016125
8165622	162.868	123.543	1.31831	ZMYND19	NM_138462
8104131	146.141	110.855	1.31831	MGC39584
8010426	217.288	164.824	1.31831	KIAA1618
7930996	225.156	170.848	1.31788	BRWD2	NM_018117
7911720	106.469	80.8313	1.31717	PEX10	NM_153818
7957386	149.481	113.488	1.31714	ACSS3	NM_024560
8109350	172.865	131.289	1.31668	SLC36A1	NM_078483
7900888	179.747	136.521	1.31663	IPO13	NM_014652
8114365	180.272	137.052	1.31535	BRD8	NM_139199
8066117	130.877	99.5018	1.31532	SAMHD1	NM_015474
7936884	102.89	78.2547	1.31481	FAM53B	NM_014661
7944510	549.319	417.974	1.31424	RNF26	NM_032015
8042896	117.376	89.3278	1.31399	TLX2	NM_016170
8062286	329.835	251.019	1.31398	C20orf4
8142096	369.723	281.386	1.31394	ATXN7L1	NM_020725
8167314	148.72	113.212	1.31364	TBC1D25	NM_002536
8010770	111.318	84.7486	1.31351	SLC16A3	NM_001042422
8010747	797.764	607.565	1.31305	GPS1	NM_212492
8137847	126.874	96.6297	1.31299	C7orf27
8018754	101.876	77.6191	1.31251	CYGB	NM_134268
7930106	112.858	85.9937	1.3124	TMEM180	NM_024789
7899043	298.763	227.648	1.31239	SEPN1	NM_020451
8080762	121.743	92.7915	1.312	ABHD6	NM_020676
7945767	143.811	109.628	1.31181	CDKN1C	NM_000076
8140107	121.453	92.5901	1.31172	WBSCR18	NM_032317
8027908	169.688	129.363	1.31172	RBM42	NM_024321
8146482	235.658	179.728	1.31119	TGS1	NM_024831
7946340	106.17	80.9756	1.31113	RIC3	NM_024557
7975863	471.288	359.601	1.31059	C14orf118	NM_017926
7953981	180.7	137.884	1.31052	ETV6	NM_001987
8133030	227.835	173.871	1.31037	GABPA	NM_002040
8083471	101.871	77.7665	1.30996	SGEF	NM_015595
7981730	293.488	224.064	1.30984	IGHV@
7929168	279.378	213.335	1.30958	TNKS2	NM_025235
8082504	312.542	238.685	1.30944	C3orf37	NM_001006109
8104592	220.575	168.458	1.30938	FBXL7	NM_012304
8022295	140.266	107.14	1.30919	C18orf30
8079563	362.44	276.877	1.30903	DHX30	NM_138615
7941946	382.454	292.24	1.3087	NDUFV1	NM_007103
8061186	501.657	383.356	1.30859	SEC23B	NM_006363
7955606	171.925	131.391	1.30851	C12orf44	NM_021934
8003410	205.792	157.317	1.30814	GALNS	NM_000512
8021357	142.979	109.312	1.30799	ONECUT2	NM_004852
8059731	387.772	296.595	1.30741	PDE6D	NM_002601
7920725	326.015	249.374	1.30733	SCAMP3	NM_005698
8087405	319.321	244.289	1.30715	GPX1	NM_201397
8074371	118.865	90.9737	1.30658	DGCR14	NM_022719
7987574	102.932	78.7928	1.30636	RHOV	NM_133639
8155547	108.148	82.7917	1.30627	LOC442421	XM_001732880
7967881	130.47	99.9037	1.30596	MPHOSPH8	NM_017520
7933509	112.725	86.3175	1.30594	ERCC6|PGBD3	NM_000124
7916910	210.606	161.281	1.30583	LRRC40	NM_017768
7975545	590.174	451.984	1.30574	PSEN1	NM_000021
7944667	109.576	83.9324	1.30553	SORL1	NM_003105
8086482	157.68	120.78	1.30552	ZNF445	NM_181489
7981566	142.212	108.953	1.30527	NUDT14	NM_177533
8153776	194.88	149.332	1.30501	VPS28	NM_183057
7912166	334.882	256.618	1.30498	RERE	NM_012102
8154394	442.339	339.013	1.30478	SNAPC3	NM_001039697
7996685	225.278	172.674	1.30464	EDC4	NM_014329
7955852	165.827	127.106	1.30464	HOXC12	NM_173860
8074791	1397.42	1071.37	1.30432	MAPK1	NM_002745
8003089	696.397	533.923	1.3043	MBTPS1	NM_003791
8165171	125.373	96.1496	1.30394	INPP5E	NM_019892
8155883	153.914	118.07	1.30358	OSTF1	NM_012383
8123961	119.322	91.5531	1.30331	TBC1D7	NM_016495
7958532	323.591	248.374	1.30284	UBE3B	NM_130466
7924636	180.69	138.693	1.30281	TMEM63A	NM_014698
7942342	198.815	152.626	1.30263	INPPL1	NM_001567
7985089	372.743	286.152	1.3026	RCN2	NM_002902
7997940	118.118	90.6952	1.30236	SNORD68|RPL13	NR_002450
8097586	249.626	191.726	1.30199	GAB1	NM_207123
7914296	1079.47	829.152	1.30189	PUM1	NM_001020658
7921970	257.53	197.821	1.30183	ALDH9A1	NM_000696
8128034	329.79	253.395	1.30149	C6orf166
8113790	208.017	159.851	1.30132	39143	NM_178450
8063417	151.528	116.458	1.30114	BCAS4	NM_017843
8060705	160.002	122.971	1.30114	VISA	NM_020746
8027996	2011.15	1545.75	1.30108	PSENEN	NM_172341
7940046	120.509	92.6515	1.30067	CLP1	NM_006831
8031495	133.224	102.43	1.30064	NAT14	NM_020378
8168984	100.308	77.1502	1.30016	BHLHB9	NM_030639
8167185	1336.6	1028.18	1.29997	TIMP1	NM_003254
8026122	374.75	288.285	1.29993	RAD23A	NM_005053
7911993	458.632	352.83	1.29987	ICMT	NM_012405
8007008	120.144	92.4432	1.29965	THRA|NR1D1	NM_003250
7919645	387.25	297.995	1.29952	SV2A	NM_014849
7988093	191.897	147.705	1.29919	TP53BP1	NM_005657
8067563	212.896	163.941	1.29861	DIDO1	NM_033081
8138030	148.405	114.322	1.29813	PMS2	NR_003085
7950128	218.847	168.607	1.29797	C11orf51	NM_014042
8153411	119.123	91.7823	1.29789	ZC3H3	NM_015117
8032770	139	107.106	1.29778	SIRT6	NM_016539
8094704	1110.08	855.427	1.2977	UBE2K	NM_005339
7978706	191.09	147.257	1.29766	FOXA1	NM_004496
7935910	348.737	268.81	1.29733	MGEA5	NM_012215
8039655	112.987	87.1086	1.29709	ZNF550	NM_001039654
8031956	120.386	92.8135	1.29708	ZNF324	NM_014347
8049784	588.994	454.383	1.29625	PPP1R7	NM_002712
7980327	259.426	200.143	1.2962	ANGEL1	NM_015305
8138997	112.279	86.6274	1.29612	TBX20	NM_001077653
8027018	447.788	345.554	1.29586	C19orf50
7967969	103.581	79.9437	1.29568	IL17D	NM_138284
7924842	145.394	112.231	1.29549	C1orf35
8081740	374.195	288.887	1.2953	ATP6V1A	NM_001690
7941179	181.43	140.074	1.29525	CAPN1	NM_005186
7934459	128.644	99.3271	1.29515	NDST2	NM_003635
8038792	127.911	98.7658	1.29509	ETFB	NM_001985
8080162	117.53	90.7546	1.29503	ABHD14A	NM_015407
8009761	385.895	298.003	1.29494	NUP85	NM_024844
8001924	722.275	557.822	1.29481	FAM96B
7963670	121.854	94.1171	1.29471	MAP3K12	NM_006301
8026954	176.149	136.08	1.29445	PIK3R2	NM_005027
8165258	213.424	164.923	1.29408	AGPAT2	NM_006412
8031483	778.008	601.401	1.29366	RPL28	NM_000991
8024446	172.776	133.564	1.29358	SPPL2B	NM_001077238
8066417	1886.21	1458.45	1.2933	SERINC3	NM_006811
8113512	133.959	103.605	1.29298	EPB41L4A	NM_022140
7980891	171.326	132.527	1.29276	TC2N	NM_152332
8080121	130.777	101.184	1.29247	TEX264	NM_015926
7941501	564.502	436.802	1.29235	BANF1	NM_003860
8019350	232.058	179.567	1.29232	STRA13	NM_144998
8164440	315.756	244.341	1.29228	WDR34	NM_052844
8045210	138.01	106.826	1.29192	C2orf14|LOC100132708|LOC440905|LOC440910
8157727	120.456	93.2553	1.29168	GPR21	NM_005294
7949765	1001.45	775.39	1.29155	PPP1CA	NM_001008709
8042283	342.815	265.496	1.29123	HSPC159	NM_014181
8136065	107.751	83.4512	1.29118	LOC407835	NR_002144
7921713	126.997	98.3606	1.29114	F11R|hCG_20857|RP11-544M22.4	NM_016946
7941457	137.309	106.358	1.291	CCDC85B	NM_006848
7948274	186.05	144.126	1.29089	UBE2L6	NM_004223
8007228	355.34	275.268	1.29089	ATP6V0A1	NM_005177
8176117	193.775	150.117	1.29083	FAM3A	NM_021806
8074688	135.079	104.651	1.29076	THAP7	NM_030573
8097148	159.682	123.717	1.2907	KIAA1109	NM_015312
8076056	334.475	259.146	1.29068	CSNK1E|LOC400927	NM_001894
8113651	125.71	97.4144	1.29047	ATG12	NM_004707
8158009	136.74	105.972	1.29034	SLC2A8	NM_014580
8026315	157.606	122.158	1.29018	PKN1	NM_213560
7965652	147.425	114.277	1.29007	PCTK2	NM_002595
8016562	246.79	191.312	1.28999	SPOP	NM_001007230
8033300	351.438	272.451	1.28991	GPR108	NM_001080452
7963590	132.457	102.705	1.28969	CSAD	NM_015989
8124448	142.914	110.823	1.28958	HIST1H4H|HIST4H4|HIST2H4B|HIST1H4I|HIST1H4A|HIST1H4D|HIST1H4F|HIST1H4K|HIST1H4J|HIST1H4C|HIST1H4B|HIST1H4E|HIST1H4L|HIST2H4A	NM_003543
8024048	117.969	91.479	1.28958	PRTN3	NM_002777
8069208	105.885	82.127	1.28928	COL18A1	NM_030582
8009183	132.015	102.408	1.2891	MAP3K3	NM_203351
8035506	115.541	89.6326	1.28906	CRLF1	NM_004750
8134992	368.261	285.74	1.2888	ARS2	NM_015908
8081779	151.959	117.943	1.28841	ZDHHC23	NM_173570
8079869	541.501	420.299	1.28837	RBM5|RBM6	NM_005778
7927513	147.944	114.835	1.28832	FAM21C|FAM21D|FAM21A
8171837	158.657	123.19	1.2879	KLHL15	NM_030624
8004385	145.482	112.965	1.28785	NLGN2	NM_020795
8151118	263.839	204.899	1.28766	VCPIP1	NM_025054
7987916	152.294	118.292	1.28744	LRRC57	NM_153260
8019716	160.116	124.389	1.28722	TBC1D3G|TBC1D3C|TBC1D3B|TBC1D3H|TBC1D3F|TBC1D3P2|TBC1D3I|LOC653380	NM_001040282
8139832	110.838	86.1143	1.2871	ZNF117
7906235	735.283	571.381	1.28685	PRCC	NM_005973
8034827	121.777	94.6411	1.28672	GIPC1	NM_005716
7985571	211.769	164.589	1.28665	LOC388152|LOC729353	NR_001555
7922689	228.826	177.861	1.28655	GLUL	NM_002065
7973985	112.453	87.4283	1.28623	MIPOL1	NM_138731
8166784	224.71	174.721	1.28611	TSPAN7	NM_004615
8004521	1355.49	1054.04	1.28599	MPDU1	NM_004870
8074458	101.76	79.1384	1.28584	C22orf39
8036867	137.444	106.89	1.28584	C19orf47	NM_178830
7994535	117.866	91.6733	1.28572	LAT|SPNS1	NM_014387
8074349	154.268	120.002	1.28554	DGCR2	NM_005137
8155510	373.174	290.294	1.2855	FAM27A|LOC100132948
7963646	761.124	592.134	1.28539	AAAS	NM_015665
8014376	153.798	119.656	1.28534	TBC1D3B|TBC1D3C|TBC1D3G|TBC1D3H|TBC1D3F|TBC1D3P2|TBC1D3I|LOC653380	NM_001001417
8132978	210.723	163.958	1.28522	LOC100133266|LOC100132750|LOC100134634	XM_001714715
8122724	107.769	83.874	1.28489	ULBP1	NM_025218
8131387	239.313	186.334	1.28432	USP42	NM_032172
7953765	217.129	169.115	1.28391	FAM80B	NM_020734
8105506	823.184	641.168	1.28388	ZSWIM6
8037856	151.915	118.343	1.28368	ZC3H4	NM_015168
7905355	398.372	310.41	1.28337	SCNM1	NM_024041
8035779	308.228	240.174	1.28335	LOC100128975	XM_001719745
8105267	207.471	161.696	1.28309	ITGA2	NM_002203
8075971	203.302	158.503	1.28264	ANKRD54	NM_138797
8113616	225.638	175.928	1.28256	FEM1C	NM_020177
8030525	209.412	163.344	1.28203	PTOV1	NM_017432
7990080	206.866	161.412	1.2816	LARP6	NM_018357
8133106	291.156	227.218	1.2814	SNORA22	NR_002961
7921179	151.088	117.926	1.28121	ARHGEF11	NM_198236
7899253	288.935	225.557	1.28099	ZDHHC18	NM_032283
7984989	255.768	199.703	1.28074	COMMD4	NM_017828
8113469	318.086	248.465	1.2802	PJA2	NM_014819
7969271	142.11	111.023	1.28001	SUGT1	NM_006704
8035249	274.852	214.782	1.27968	NR2F6	NM_005234
8147019	204.759	160.039	1.27944	C8orf70
7932616	293.775	229.68	1.27906	ABI1	NM_005470
8160151	178.301	139.403	1.27903	ZDHHC21	NM_178566
8104180	104.099	81.3892	1.27902	AHRR|PDCD6|LOC100129491	NM_020731
8005441	188.395	147.315	1.27886	SMCR8	NM_144775
7907486	106.313	83.1624	1.27838	ZBTB37	NM_032522
7940798	172.253	134.752	1.27829	MARK2	NM_017490
8172713	242.389	189.644	1.27813	LOC347549	XM_938042
7991374	195.486	152.952	1.27809	IDH2	NM_002168
8024194	867.307	678.66	1.27797	GPX4	NM_002085
7906133	423.732	331.636	1.2777	PMF1|BGLAP	NM_007221
8002344	362.926	284.05	1.27768	EXOSC6	NM_058219
7981283	245.483	192.16	1.27749	SLC25A29	NM_001039355
8055249	501.191	392.331	1.27747	LOC130074	NM_001009993
8164373	424.853	332.581	1.27744	CIZ1	NM_012127
8027431	159.845	125.152	1.27721	ZNF536	NM_014717
8148448	195.362	152.999	1.27688	KHDRBS3	NM_006558
7956013	230.828	180.789	1.27678	BLOC1S1	NM_001487
8050128	215.955	169.174	1.27653	KIDINS220	NM_020738
7924773	277.379	217.299	1.27649	CDC42BPA	NM_003607
7953243	851.926	667.425	1.27644	NDUFA9	NM_005002
8162803	152.337	119.35	1.27639	ANKS6	NM_173551
8062377	105.554	82.71	1.2762	SRC	NM_005417
7914127	203.335	159.33	1.27619	IFI6	NM_002038
8165630	266.926	209.205	1.27591	C9orf37	NM_032937
7900922	313.713	245.878	1.27589	ATP6V0B	NM_004047
7998222	744.148	583.634	1.27502	MRPL28	NM_006428
8170695	134.018	105.123	1.27487	DUSP9	NM_001395
8114152	293.995	230.68	1.27447	SKP1	NM_006930
7911730	130.806	102.65	1.27429	PANK4	NM_018216
7980990	252.909	198.478	1.27424	C14orf142	NM_032490
8098916	145.928	114.542	1.27401	TMEM129	NM_138385
8093112	777.739	610.474	1.27399	UBXD7	NM_015562
8026300	328.292	257.688	1.27399	CD97	NM_078481
8065403	289.976	227.615	1.27398	CST3	NM_000099
8012304	472.681	371.036	1.27395	TRAPPC1	NM_021210
8119503	354.283	278.107	1.27391	TAF8	NM_138572
8115997	164.015	128.753	1.27387	RAB24	NM_001031677
8019238	258.371	202.859	1.27365	C17orf90
8056860	239.365	187.936	1.27365	WIPF1	NM_003387
7993833	416.681	327.178	1.27356	METTL9	NM_016025
7930304	122.519	96.2086	1.27347	GSTO1	NM_004832
8045208	640.563	503.133	1.27315	LOC150527|FKSG30
7957338	133.05	104.522	1.27295	SYT1	NM_005639
8099121	273.539	214.904	1.27284	STX18	NM_016930
8153652	178.165	139.982	1.27277	SHARPIN	NM_030974
8138741	196.463	154.36	1.27275	HOXA6	NM_024014
8174654	152.372	119.728	1.27265	KLHL13	NM_033495
8117034	389.047	305.735	1.2725	GMPR	NM_006877
8116316	120.592	94.7696	1.27247	MGAT4B	NM_054013
8031939	145.468	114.325	1.27241	ZNF584|ZNF324B	NM_173548
8128553	412.011	323.825	1.27233	BVES	NM_147147
7949377	394.878	310.473	1.27186	FAU	NM_001997
8001507	123.607	97.2018	1.27165	BBS2	NM_031885
8165438	254.935	200.478	1.27164	DPP7	NM_013379
8155110	224.633	176.649	1.27163	RGP1	NM_001080496
7992685	187.102	147.167	1.27136	KCTD5	NM_018992
7919326	101.472	79.8164	1.27131	ACP6	NM_016361
8076436	131.783	103.665	1.27123	TCF20	NM_005650
8084045	319.436	251.304	1.27111	MFN1	NM_033540
8007115	125.172	98.4961	1.27084	KRTAP4-7|KRTAP4-9|LOC100132476
7972983	382.491	300.989	1.27078	A26C2|A26C3|A26C1A|FKSG30	NM_001005356
7994637	194.639	153.174	1.2707	MAZ	NM_001042539
7998759	223.445	175.847	1.27068	LOC283871	NM_001042371
7916135	162.767	128.114	1.27049	CC2D1B	NM_032449
7898939	107.888	84.9299	1.27032	NPAL3	NM_020448
8090772	952.719	750.101	1.27012	TOPBP1	NM_007027
8024816	396.38	312.116	1.26998	FSD1	NM_024333
7905999	137.201	108.057	1.26971	RUSC1	NM_001105203
8065327	210.843	166.077	1.26955	NKX2-4	NM_033176
8034276	113.67	89.5431	1.26944	ZNF653	NM_138783
8039440	239.592	188.738	1.26944	HSPBP1	NM_012267
7999008	116.507	91.7826	1.26938	BTBD12	NM_032444
8169080	108.479	85.4603	1.26935	H2BFM
8024246	293.904	231.574	1.26916	C19orf24
8177527	336.226	264.96	1.26897	NAIP|LOC652755	NM_004536
7945645	174.639	137.639	1.26882	KRTAP5-1	NM_001005922
7999044	384.227	302.86	1.26866	CREBBP	NM_004380
8144643	144.897	114.215	1.26864	GATA4	NM_002052
7964484	252.255	198.914	1.26816	B4GALNT1	NM_001478
7929911	171.189	135.023	1.26785	LZTS2	NM_032429
8072279	210.371	166.011	1.26721	MTMR3	NM_153050
8031122	291.967	230.411	1.26715	CNOT3	NM_014516
8016725	335.272	264.657	1.26682	ANKRD40	NM_052855
8132515	168.758	133.217	1.2668	BLVRA	NM_000712
8160953	243.617	192.328	1.26667	PIGO	NM_032634
8052834	108.68	85.8028	1.26663	C2orf42
7938295	446.052	352.168	1.26659	RPL27A	NM_000990
8157105	827.518	653.389	1.2665	ZNF462	NM_021224
8023165	566.115	447.084	1.26624	HDHD2	NM_032124
7917707	106.589	84.1776	1.26624	EVI5	NM_005665
8073081	110.278	87.1188	1.26584	APOBEC3F|APOBEC3G	NM_145298
8080878	476.976	376.864	1.26564	ATXN7	NM_000333
7913319	669.126	528.696	1.26562	EIF4G3	NM_003760
7991159	228.03	180.177	1.26559	FLJ22795|LOC727751|LOC727849|LOC388152|LOC388161|LOC729353|LOC100134869|LOC727994|LOC728125
7978932	358.388	283.184	1.26556	SOS2	NM_006939
8108472	942.95	745.091	1.26555	PURA	NM_005859
8131101	119.558	94.4919	1.26527	NUDT1	NM_198949
8085233	129.556	102.395	1.26526	RPUSD3	NM_173659
8065410	104.778	82.8117	1.26526	CST4	NM_001899
8016590	116.056	91.7734	1.26459	FAM117A	NM_030802
8133176	296.696	234.619	1.26459	RABGEF1|KCTD7	NM_014504
8040725	135.465	107.128	1.26452	DPYSL5	NM_020134
8148715	499.95	395.482	1.26415	GPAA1	NM_003801
8111922	120.594	95.3977	1.26412	LOC648987
7906930	524.132	414.639	1.26407	NUF2	NM_145697
8018482	195.845	154.935	1.26405	WBP2	NM_012478
8078350	137.283	108.639	1.26365	TGFBR2	NM_001024847
8019018	144.025	113.997	1.26341	CBX4	NM_003655
8024557	641.674	507.917	1.26334	GNA11	NM_002067
8032863	469.187	371.387	1.26333	C19orf10	NM_019107
7938683	255.942	202.605	1.26325	LOC441453
8003722	101.667	80.4868	1.26315	SRR	NM_021947
8148799	103.757	82.1474	1.26306	C8orf30A|C8orf30B	NM_016458
8154523	102.679	81.2996	1.26297	RRAGA	NM_006570
8152477	482.075	381.782	1.2627	RAD21	NM_006265
8153426	119.931	95.0132	1.26226	C8orf73	NM_001100878
7953395	373.625	296.124	1.26172	COPS7A	NM_016319
8029744	203.453	161.26	1.26165	QPCTL	NM_017659
8120441	383.965	304.386	1.26144	PHF3	NM_015153
8037037	609.688	483.341	1.2614	ATP5SL	NM_018035
8005399	719.914	570.771	1.2613	ALKBH5	NM_017758
8081171	310.613	246.342	1.2609	DKFZp667G2110	NM_153605
7974835	105.05	83.3253	1.26072	PRKCH	NM_006255
7960088	155.043	122.983	1.26068	KIAA1545
8157858	278.771	221.143	1.26059	GAPVD1	NM_015635
7983321	223.032	176.953	1.2604	CASC4	NM_138423
8141305	167.256	132.732	1.2601	ZNF394	NM_032164
8063583	137.06	108.771	1.26008	RBM38	NM_017495
7962951	265.311	210.553	1.26006	MLL2	NM_003482
7996675	153.564	121.928	1.25947	THAP11	NM_020457
8108330	429.819	341.309	1.25933	JMJD1B	NM_016604
8000284	204.967	162.768	1.25926	GGA2	NM_015044
7992043	148.456	117.893	1.25925	C16orf24
8007641	161.425	128.203	1.25913	LOC728675	XM_001127987
8165077	115.75	91.9446	1.25891	BTBD14A	NM_144653
7904086	316.23	251.234	1.25871	LRIG2	NM_014813
7901788	197.526	156.999	1.25813	NFIA	NM_005595
8029065	282.927	224.884	1.2581	BCKDHA	NM_000709
8074170	374.137	297.457	1.25778	A26C3|A26C2|A26C1A|P704P	NM_001004053
7954940	587.744	467.398	1.25748	PPHLN1	NM_016488
8037152	888.781	706.905	1.25728	GSK3A	NM_019884
8091637	196.943	156.667	1.25708	SLC33A1	NM_004733
8110166	1059.93	843.329	1.25684	HIGD2A	NM_138820
8043666	167.35	133.182	1.25656	CNNM3	NM_017623
8028778	115.492	91.9257	1.25636	MAP3K10	NM_002446
7905198	140.419	111.772	1.2563	TARS2	NM_025150
8033554	186.772	148.718	1.25588	CD320	NM_016579
8090351	237.909	189.516	1.25535	ZXDC	NM_025112
8003953	1924.83	1533.37	1.25529	PSMB6	NM_002798
7980051	119.445	95.1628	1.25517	C14orf43	NM_194278
8045381	222.829	177.573	1.25486	CCNT2	NM_058241
7978956	120.157	95.7554	1.25483	L2HGDH	NM_024884
8131614	338.008	269.376	1.25478	AHR	NM_001621
8175528	139.292	111.015	1.25471	SOX3	NM_005634
7977621	158.932	126.693	1.25447	NDRG2	NM_201540
7903294	2124.79	1694.32	1.25406	HIAT1	NM_033055
8117900	127.642	101.786	1.25402	DDR1	NM_013993
8042576	815.198	650.191	1.25378	NAGK	NM_017567
8167656	880.115	702.033	1.25367	MAGED1	NM_001005333
8071426	191.058	152.402	1.25364	SNAP29	NM_004782
7937698	110.155	87.8856	1.25339	LOC399851
8089875	160.369	127.961	1.25326	POLQ	NM_199420
7952893	177.967	142.007	1.25323	IQSEC3|LOC100134209|LOC731035
8025633	101.063	80.6707	1.25279	PDE4A	NM_001111307
7973371	207.511	165.639	1.25279	C14orf119
8143879	243.865	194.745	1.25223	TMUB1	NM_031434
7974380	381.037	304.305	1.25216	PSMC6	NM_002806
8060988	221.22	176.689	1.25203	BTBD3	NM_014962
8055672	342.866	273.858	1.25199	C2orf25	NM_015702
7991735	338.358	270.26	1.25197	C16orf33	NM_024571
7899284	123.488	98.655	1.25172	LOC388610	NM_001013642
8179472	223.507	178.583	1.25156	RNF5|RNF5P1	NM_006913
7915529	106.578	85.1581	1.25153	HYI	NM_031207
7970864	890.855	712.098	1.25103	HSPH1	NM_006644
8085000	344.754	275.577	1.25102	LRCH3	NM_032773
8144488	233.204	186.459	1.2507	LOC729346	XM_001720387
8053901	365.465	292.219	1.25065	TMEM127	NM_017849
8024740	134.596	107.625	1.2506	PIAS4	NM_015897
7988789	730.993	584.557	1.25051	DMXL2	NM_015263
7929750	113.54	90.8007	1.25043	ENTPD7	NM_020354
8112478	357.676	286.104	1.25016	NAIP|LOC652755	NM_022892
8164398	104.797	83.8277	1.25015	GOLGA2	NM_004486
8076792	326.069	260.891	1.24983	CERK	NM_022766
8037913	275.958	220.829	1.24965	NAPA	NM_003827
8162142	176.552	141.31	1.2494	ISCA1	NM_030940
7918487	100.297	80.2966	1.24908	DENND2D	NM_024901
7946221	1229.41	984.664	1.24856	TAF10	NM_006284
7955694	133.305	106.791	1.24827	IGFBP6	NM_002178
8015221	112.702	90.3033	1.24804	KRTAP4-11|KRTAP4-7|KRTAP4-8|LOC653240	NM_033059
8146122	409.941	328.484	1.24798	GOLGA7	NM_016099
7897119	128.439	102.947	1.24762	C1orf93
7963631	107.15	85.8895	1.24754	RARG	NM_000966
8030641	165.138	132.375	1.2475	POLD1	NM_002691
8091658	258.74	207.41	1.24748	CCNL1	NM_020307
8030403	212.768	170.567	1.24741	PRR12	NM_020719
8054978	525.83	421.538	1.24741	ERCC3	NM_000122
7923824	314.271	251.943	1.24739	SLC41A1	NM_173854
7911506	145.878	116.95	1.24736	DVL1	NM_004421
7963235	296.555	237.762	1.24728	FAM130A1	NM_030809
7975889	132.187	106.002	1.24702	VASH1	NM_014909
8093425	101.052	81.0367	1.24699	IDUA	NM_000203
7956220	1169.58	937.966	1.24693	OBFC2B	NM_024068
8164995	202.196	162.158	1.24691	BRD3	NM_007371
7948744	1088.05	872.609	1.24689	GANAB	NM_198335
8062623	313.607	251.522	1.24684	PLCG1	NM_002660
7952677	166.8	133.811	1.24654	NFRKB	NM_006165
8163086	660.11	529.564	1.24652	C9orf5	NM_032012
7902269	1953.14	1566.9	1.2465	SFRS11	NM_004768
7928516	123.074	98.7473	1.24636	SAMD8	NM_144660
8042519	479.153	384.497	1.24618	PCYOX1	NM_016297
7947917	184.586	148.126	1.24614	KBTBD4|PTPMT1	NM_016506
7959164	456.939	366.693	1.24611	DYNLL1	NM_001037495
8104643	100.833	80.9228	1.24604	C5orf17
7998634	124.955	100.305	1.24576	HS3ST6	NM_001009606
8131438	151.038	121.248	1.24569	DKFZp434J1015|LOC100131017	XM_001715278
8159687	295.752	237.435	1.24562	MRPL41	NM_032477
8079005	125.97	101.16	1.24526	ZNF621	NM_198484
8005994	1072.38	861.247	1.24514	ERAL1	NM_005702
8078138	313.704	251.955	1.24508	EAF1	NM_033083
7909332	419.511	336.948	1.24503	CD55	NM_001114752
8010702	139.835	112.321	1.24496	ASPSCR1|LOC100131505	NM_024083
8018694	219.529	176.334	1.24496	PRPSAP1	NM_002766
8097570	180.85	145.308	1.2446	USP38	NM_032557
8039491	516.624	415.136	1.24447	UBE2S	NM_014501
8176093	103.042	82.8089	1.24434	LAGE3	NM_006014
8063755	155.326	124.827	1.24433	C20orf177
7985555	125.538	100.898	1.24421	LOC727963	XM_001714913
7975645	176.083	141.527	1.24416	ZNF410	NM_021188
8058985	180.664	145.26	1.24373	RNF25	NM_022453
8005166	5556.61	4469.04	1.24336	UBB|RPS27A|UBC	NM_018955
7965090	237.583	191.087	1.24333	CSRP2	NM_001321
7927955	185.253	149.05	1.24289	KIAA1279	NM_015634
8159519	123.963	99.7465	1.24278	C9orf141
8173201	191.802	154.339	1.24273	ZXDA	NM_007156
8027074	327.204	263.318	1.24262	UPF1	NM_002911
8029219	119.111	95.8611	1.24254	TMEM145	NM_173633
7998174	236.853	190.65	1.24235	LUC7L	NM_018032
8162533	299.722	241.272	1.24226	PTCH1	NM_001083603
7925763	100.053	80.569	1.24183	SH3BP5L	NM_030645
8064976	369.248	297.344	1.24182	DNAJC9	NM_015190
8037071	318.853	256.779	1.24174	RABAC1	NM_006423
8165462	109.561	88.2369	1.24167	ANAPC2	NM_013366
7915827	431.346	347.416	1.24158	LRRC41	NM_006369
7984470	291.753	235.028	1.24135	FEM1B	NM_015322
7898750	250.707	201.973	1.24129	ZBTB40	NM_001083621
7948864	216.616	174.622	1.24049	STX5	NM_003164
8013399	115.992	93.5086	1.24045	ULK2	NM_014683
7987180	135.696	109.468	1.23959	C15orf29
8032106	183.739	148.226	1.23958	MED16	NM_005481
8011396	169.632	136.876	1.23931	SHPK	NM_013276
7994939	110.623	89.2671	1.23923	RNF40	NM_014771
7897172	176.764	142.671	1.23896	TPRG1L	NM_182752
8175537	249.451	201.347	1.23891	CXorf18
8005679	200.258	161.656	1.23879	CCDC144A|CCDC144B|CCDC144C	NM_014695
8009693	177.035	142.915	1.23874	TMEM104	NM_017728
8018652	242.936	196.119	1.23872	RNF157	NM_052916
8029182	103.606	83.6533	1.23852	ZNF574	NM_022752
8032576	311.633	251.643	1.23839	AES	NM_198969
8019149	308.498	249.14	1.23825	SLC38A10	NM_001037984
8082422	336.307	271.617	1.23816	EEFSEC	NM_021937
8135181	271.878	219.634	1.23787	LRWD1	NM_152892
7940486	255.139	206.139	1.2377	C11orf79
7920515	897.777	725.577	1.23733	UBE2Q1	NM_017582
8161919	125.79	101.668	1.23726	TLE1	NM_005077
8030158	322.93	261.014	1.23721	BAX	NM_004324
8051097	271.674	219.625	1.23699	EIF2B4	NM_001034116
8159616	167.536	135.442	1.23696	NDOR1	NM_014434
8084982	159.613	129.075	1.23659	LOC152217
7946516	154.365	124.835	1.23655	SBF2	NM_030962
8138770	111.045	89.8019	1.23655	HOXA13	NM_000522
7915578	149.648	121.106	1.23568	TMEM53|C1orf57	NM_024587
8034342	149.342	120.862	1.23564	ZNF625|ZNF20
8155332	277.037	224.205	1.23564	MGC12966|C9orf51
7959080	372.75	301.668	1.23563	SUDS3	NM_022491
8062174	753.998	610.398	1.23526	ERGIC3	NM_198398
8155574	143.062	115.831	1.23509	ANKRD20A2|ANKRD20B|ANKRD20A1|ANKRD20A3|ANKRD20A4|MGC26718|CCDC29	NM_001012421
7972062	178.526	144.608	1.23455	FBXL3	NM_012158
7940840	858.357	695.312	1.23449	OTUB1	NM_017670
7953135	442.274	358.317	1.23431	TULP3	NM_003324
7995040	158.139	128.139	1.23412	BCKDK	NM_001122957
8013671	540.639	438.14	1.23394	SPAG5	NM_006461
8118826	214.909	174.182	1.23382	SNRPC	NM_003093
7998251	104.516	84.7303	1.23352	C16orf13	NM_032366
7926170	163.593	132.647	1.23329	DHTKD1	NM_018706
7917455	1060.46	859.918	1.23321	39339	NM_004261
8010804	179.156	145.396	1.2322	NARF	NM_001038618
8126952	2830.94	2297.53	1.23217	WTAP	NM_152857
8141829	962.433	781.23	1.23194	POLR2J2|POLR2J3|POLR2J4|UPLP	NM_032959
7990952	197.983	160.714	1.23189	FLJ22795|LOC727751|LOC727849|LOC388152|LOC729353|LOC388161|LOC727994|LOC728125
7994582	193.624	157.182	1.23185	SULT1A3|GIYD1|GIYD2|SULT1A2|SULT1A1|SULT1A4	NM_003166
8032418	645.152	523.738	1.23182	AP3D1	NM_003938
8157582	140.088	113.727	1.23179	GSN	NM_000177
8118174	401.255	325.776	1.23169	BAT2	NM_080686
7937438	222.208	180.427	1.23157	TMEM80	NM_174940
8013479	145.283	117.966	1.23157	CCDC144A|CCDC144B|MGC87631
8034286	163.149	132.481	1.23148	ECSIT	NM_016581
8064156	178.874	145.294	1.23112	ZGPAT	NM_032527
8163505	108.32	87.985	1.23112	HDHD3	NM_031219
8030706	238.546	193.764	1.23111	C19orf63	NM_175063
8161024	1385.18	1125.3	1.23094	RMRP	NR_003051
8051464	309.157	251.169	1.23087	HEATR5B	NM_019024
7923792	131.331	106.699	1.23086	SLC45A3	NM_033102
8026024	622.44	505.72	1.2308	ASNA1	NM_004317
7941769	253.833	206.253	1.23069	FBXL11	NM_012308
7996448	107.563	87.4081	1.23058	NOL3	NM_003946
7945620	139.51	113.37	1.23058	TOLLIP	NM_019009
8102076	268.009	217.805	1.2305	CENPE	NM_001813
7998449	111.842	90.8969	1.23043	C16orf42	NM_001001410
8043203	163.223	132.663	1.23036	VAMP5	NM_006634
8070010	195.028	158.513	1.23036	SYNJ1	NM_003895
7996174	133.736	108.7	1.23032	C16orf57	NM_024598
8025895	1747.04	1420.16	1.23017	PRKCSH	NM_002743
8140258	798.819	649.492	1.22991	PMS2L2|LOC441259	XM_001714277
7971134	458.976	373.179	1.22991	C13orf23	NM_025138
7939665	243.957	198.384	1.22972	MDK	NM_001012334
8143367	222.928	181.285	1.22971	SLC37A3	NM_207113
8076449	384.287	312.512	1.22967	dJ222E13.2	NR_002184
8044295	114.47	93.095	1.2296	SH3MD4	NM_001099289
8051012	269.603	219.275	1.22952	PREB	NM_013388
8005978	144.639	117.639	1.22951	TRAF4	NM_004295
8146717	103.953	84.5697	1.2292	SGK3|C8orf44	NM_013257
7906878	182.18	148.234	1.229	DDR2	NM_001014796
8029592	120.288	97.8825	1.22891	SFRS16	NM_007056
8095216	119.95	97.6144	1.22882	KIAA1211	NM_020722
7945436	184.074	149.834	1.22852	HRAS	NM_176795
7991088	219.547	178.735	1.22833	FLJ22795|LOC727751|LOC727849|LOC388152|LOC388161|LOC729353|LOC727994|LOC728125
8093601	122.73	99.917	1.22832	C4orf8	NM_003704
7947338	100.118	81.5279	1.22802	PAX6	NM_000280
7998784	116.692	95.0418	1.22779	ABCA3	NM_001089
7936307	358.576	292.06	1.22775	SMNDC1	NM_005871
8124531	1741.68	1418.63	1.22772	HIST1H3I|HIST1H2BN|HIST1H3A|HIST1H3D|HIST1H3C|HIST1H3E|HIST1H3G|HIST1H3J|HIST1H3H|HIST1H3B|HIST1H3F	NM_003533
8031152	981.867	799.841	1.22758	RPS9	NM_001013
7969693	131.772	107.345	1.22756	RAP2A	NM_021033
8079517	151.347	123.302	1.22745	KLHL18	NM_025010
8067351	122.295	99.6379	1.2274	PPP1R3D	NM_006242
8136602	145.662	118.683	1.22732	NDUFB2	NM_004546
8123989	549.336	447.615	1.22725	RANBP9	NM_005493
8036276	156.627	127.638	1.22712	POLR2I	NM_006233
7947801	108.787	88.6623	1.22698	PACSIN3	NM_016223
7993259	101.433	82.6733	1.22692	SNN	NM_003498
8009832	114.962	93.7165	1.2267	TSEN54	NM_207346
8170906	533.139	434.64	1.22662	FAM50A	NM_004699
8032718	199.315	162.491	1.22662	DAPK3	NM_001348
7938816	353.365	288.139	1.22637	ZDHHC13	NM_019028
8088700	101.348	82.6408	1.22637	TMF1	NM_007114
8162833	598.169	487.76	1.22636	TXNDC4	NM_015051
7921538	236.238	192.645	1.22629	IGSF8	NM_052868
7994985	155.582	126.88	1.22622	SETD1A	NM_014712
8118734	215.081	175.411	1.22616	ITPR3	NM_002224
8036079	191.805	156.431	1.22613	DMKN	NM_033317
8065280	168.401	137.356	1.22602	C20orf74	NM_020343
8027032	323.987	264.276	1.22594	C19orf60	NM_001100418
7989253	231.717	189.024	1.22586	SLTM	NM_024755
8062213	141.726	115.642	1.22556	PHF20	NM_016436
8044109	149.983	122.392	1.22543	POU3F3	NM_006236
7927599	258.594	211.04	1.22533	ASAH2B	NM_001079516
7954492	219.667	179.291	1.22519	FGFR1OP2	NM_015633
7924701	1003.75	819.304	1.22512	ACBD3	NM_022735
8080028	125.032	102.069	1.22497	DOCK3	NM_004947
7959957	165.074	134.76	1.22495	ULK1	NM_003565
8011200	156.255	127.562	1.22494	SMYD4	NM_052928
7949465	211.805	172.923	1.22485	RELA	NM_021975
8024655	105.29	85.9692	1.22474	LOC100128569	XM_001726177
7949518	593.405	484.693	1.22429	FIBP	NM_198897
8165995	341.37	278.832	1.22429	HCCS	NM_005333
8163882	1350.88	1103.42	1.22427	RAB14	NM_016322
7953291	348.505	284.702	1.2241	CD9	NM_001769
8053046	737.393	602.526	1.22383	DUSP11	NM_003584
7954077	176.379	144.134	1.22372	KIAA1467	NM_020853
8010949	147.824	120.807	1.22364	GLOD4	NM_016080
7973770	241.515	197.411	1.22341	SCFD1	NM_016106
8096808	166.566	136.15	1.22341	CCDC109B	NM_017918
7974249	1060.5	866.978	1.22321	ARF6	NM_001663
8006788	157.717	128.937	1.22321	MLLT6	NM_005937
8093230	184.608	150.947	1.223	KIAA0226	NM_014687
7942174	315.131	257.681	1.22295	PPFIA1	NM_003626
8172358	525.466	429.676	1.22294	UXT	NM_153477
7923812	158.815	129.887	1.22272	RAB7L1	NM_003929
8097813	249.795	204.301	1.22268	ARFIP1	NM_001025595
7959123	320.547	262.17	1.22267	PRKAB1	NM_006253
8082408	1000.24	818.194	1.2225	SEC61A1	NM_013336
7905299	250.677	205.111	1.22216	PRUNE	NM_021222
8039306	118.157	96.6913	1.22201	RDH13	NM_138412
8160805	139.702	114.323	1.22199	C9orf25	NM_147202
8001477	224.73	183.917	1.22191	AMFR	NM_001144
7959751	202.302	165.582	1.22176	ZNF664	NM_152437
7940711	693.064	567.333	1.22162	TMEM179B	NM_199337
8009796	344.255	281.876	1.2213	KIAA0195	NM_014738
8036923	219.966	180.124	1.2212	NUMBL	NM_004756
8148265	144.7	118.497	1.22113	RNF139	NM_007218
8002421	147.243	120.587	1.22106	VAC14	NM_018052
7958819	187.161	153.341	1.22055	ERP29	NM_006817
8018502	168.145	137.763	1.22054	TRIM65	NM_173547
7992905	140.019	114.728	1.22044	FLJ14154	NM_001083601
7917199	222.641	182.433	1.2204	TTLL7	NM_024686
8107353	125.127	102.545	1.22021	ZRSR1
8073015	235.425	192.953	1.22012	KDELR3	NM_006855
7968260	114.6	93.9268	1.2201	GSX1	NM_145657
8164521	116.969	95.8688	1.22009	SH3GLB2	NM_020145
8087100	129.494	106.137	1.22006	UQCRC1	NM_003365
8131709	429.513	352.106	1.21984	SP4	NM_003112
7967091	337.487	276.707	1.21965	UNQ1887	NM_139015
8011375	101.972	83.6139	1.21956	TRPV1	NM_080704
8031720	134.116	109.987	1.21938	ZNF543	NM_213598
8104201	216.699	177.712	1.21938	EXOC3	NM_007277
7945182	837.27	686.653	1.21935	APLP2	NM_001642
7991714	178.685	146.545	1.21932	FLJ22795|LOC727751|LOC727849|LOC729353|LOC388161|LOC388152
8010188	140.434	115.177	1.21929	TNRC6C	NM_018996
7928046	144.826	118.784	1.21923	TSPAN15	NM_012339
7945071	230.443	189.007	1.21923	FOXRED1	NM_017547
8055130	133.73	109.687	1.21919	HS6ST1	NM_004807
8050763	229.248	188.04	1.21915	LOC391356
8016699	151.771	124.499	1.21905	MRPL27	NM_016504
7913156	263.965	216.567	1.21886	AKR7A2	NM_003689
7984932	109.837	90.1225	1.21876	SCAMP5	NM_138967
8070083	126.969	104.192	1.21861	TMEM50B|DXS542	NM_006134
8010137	125.732	103.178	1.21859	SCARNA16	NR_003013
7980080	142.669	117.089	1.21847	ENTPD5	NM_001249
7900962	185.782	152.493	1.2183	DMAP1	NM_019100
8072784	100.917	82.876	1.21768	KCTD17	NM_024681
7942503	1227.63	1008.31	1.21751	PPME1	NM_016147
8065693	152.61	125.35	1.21748	NECAB3	NM_031232
7919950	364.119	299.113	1.21733	PI4KB	NM_002651
7937217	263.371	216.356	1.2173	ECHS1	NM_004092
7930682	133.066	109.317	1.21725	KIAA1600
8135497	257.471	211.537	1.21715	ZNF277	NM_021994
8157691	1016.82	835.508	1.21701	LOC729012
8097600	477.706	392.636	1.21666	SMARCA5	NM_003601
8062964	185.981	152.877	1.21654	SYS1|SYS1-DBNDD2	NM_033542
8018324	151.773	124.778	1.21634	GGA3	NM_138619
8046546	102.473	84.2738	1.21596	HOXD8	NM_019558
8134180	666.645	548.291	1.21586	ANKIB1	NM_019004
7952830	409.23	336.635	1.21565	NCAPD3	NM_015261
8031145	106.52	87.6248	1.21563	TSEN34	NM_024075
7967240	308.037	253.405	1.21559	VPS33A	NM_022916
7903079	697.802	574.07	1.21554	DR1	NM_001938
7986248	112.739	92.7674	1.21529	UNQ6190
8110916	153.803	126.557	1.21528	LOC442132
8019507	112	92.1709	1.21514	C17orf62	NM_001100407
7937763	157.408	129.543	1.21511	MRPL23	NM_021134
7981460	259.44	213.524	1.21504	PPP1R13B	NM_015316
7982723	141.23	116.266	1.21472	IVD	NM_002225
7983828	105.498	86.8545	1.21465	TEX9	NM_198524
7927536	225.672	185.8	1.2146	NCOA4	NM_005437
8067055	110.848	91.2672	1.21454	ATP9A	NM_006045
8001658	411.935	339.252	1.21425	C16orf80	NM_013242
8047854	102.398	84.3345	1.21419	CCNYL1	NM_152523
8072015	103.962	85.625	1.21416	ADRBK2	NM_005160
8132097	160.861	132.516	1.2139	FLJ22374	NM_032222
8134122	143.195	117.977	1.21375	AKAP9	NM_147171
7940989	113.704	93.6907	1.21361	ESRRA	NM_004451
7984743	143.235	118.029	1.21356	CD276	NM_001024736
8028991	144.495	119.079	1.21344	CYP2S1	NM_030622
8156290	1258.49	1037.21	1.21334	CKS2	NM_001827
8045142	739.431	609.424	1.21333	FAM128B|FAM128A	NM_025029
8164872	143.039	117.904	1.21318	MED22	NM_181491
[truncated: 6,520 more rows]
